# Supplementary material for: Setting research priorities to achieve long-term health targets in Iran
Source: J Glob Health. 2018 Oct 13;8(2):020702. doi: 10.7189/jogh.08.020702 (PMC6188089; doi:10.7189/jogh.08.020702)
Supplement: Online Supplementary Document [file jogh-08-020702-s001.zip]

Archive with 2 entries (2 files):
- jogh-08-020702 Supp Doc 1.xlsx
- jogh-08-020702 Supp Doc 2.pdf
