# Supplementary material for: Setting research priorities to achieve long-term health targets in Iran
Source: J Glob Health. 2018 Oct 13;8(2):020702. doi: 10.7189/jogh.08.020702 (PMC6188089; doi:10.7189/jogh.08.020702)
Supplement: Online Supplementary Document [file jogh-08-020702-s001.zip › jogh-08-020702 Supp Doc 1.xlsx]

## Sheet: Calculations
			Setting Research Priorities to Achieve Long-Term Health Targets in Iran
		Researchers'Code			#22	#23	#24	#26	#27	#28	#29	#210	#21	#211	#212	#213	#214	#217	#219	#221	#222	#223	#224	#225	#226	#227	#228	#229	#231	#234	#235	#236	#237	#238	#239	#240	#241	#242	#243	#244	#246	#247	#250	#252	#256	#258	#259	#260	#261
		Original RQ Number	Feasibility
		1	What were the leading causes of death and morbidity in Iran in different age groups at a national and subnational level over the past 20 years? What are the projections by the years 2025 and 2030?		1	1	1	1	1	1	1	1	1	1	1	0	0	1	0.5	0.5	1	0.5	1	0	1	1	1	1	1	1		1	1	1	1	1	0.5	1	1	1	1	1	1	0.5	1	1	1	0	1
		2	What are the leading non-communicable diseases (e.g. diabetes, stroke, cardiovascular disease, hypertension, and cancer) in Iran now and in 2030? How are they distributed across the country and what are their underlying causes?		1	1	1	0.5	1	1	1	1	1	0.5	1	1	0	1	0.5	0	1	1	0.5	0.5	1	1	0	1	1	1		1	1	1	1	1	1		1	1	1	1	1	1	1	1	1	0	1
		3	What are the economic burdens of leading non-communicable diseases (e.g. diabetes, hypertension, cardiovascular diseases, and common cancers)?		1	1	1	1		1	1	1	1	1	1	1	0.5	1	1	0	0.5	0	0.5	1	1	1	0	0.5	0.5	1	1	1	1		1	1	0.5		1	1	1	0.5	1	1	1	1	1	0	1
		4	What are the most effective and cost-effective population-level interventions for reducing and managing non-communicable diseases (e.g.Ischemic Heart Diseases, diabetes, stroke, hypertension, and dementia) and traffic accidents in the Iranian context?		1	0	1	0.5	1	1	1	1	1	0.5	1	1	1	1	1	0.5	1	0	1	0.5	1	1	0.5	1	1	1		1	1	1	1	1	0.5		1	1	0.5	1	1	1	1	1	0.5	1	1
		5	What should be Iran's non-communicable diseases prevention strategry? How could it be integrated into primary health care?		1	0.5	1	0.5	1	1	1	1	1	0.5	1	1	1	1	1	0.5	1	0	1	1	1	1	1	0.5	1	1		0.5	1		1	1	1		1	1	1	1	1	1	1	1	1	0	1
		6	How effective are polypills (e.g. a combination of drugs that lower blood pressure and cholesterol) in controlling non-communicable diseases’ risk factors in Iran?		1	1	0.5		0.5	1	1	0	1	1	1	0.5	0	1		0		0.5	0.5	0.5	1		0	1	1	1		1	1	1	0.5	1	1		1	1	0.5	1			0.5	1	0.5	0
		7	What is the current status of occupational health in Iran? What are some of the problems in our current interventions for addressing occupational health? How can we improve them?		1	0.5	1	1	1	1	1	1	1	0.5	1	0.5	0.5	1	0.5	1	0		1	0	0.5	1	1	1	1	1		1	1	1	1	1	0.5		1	1	0.5	1	1	1	1	0.5	0.5	1	1
		8	What are the most effective and cost-effective population-level interventions for preventing the uptake of tobacco smoking and helping smokers quit?		1	0		1	1	1		1	1	0	1	1	1	1	0.5	0.5	0	0	0.5	1	1	1	0.5	0	1	1		1	1	1	0.5	1	0.5		1	1	0	1	1	1	1	0	0.5	0	1
		9	What are the barriers to the full implementation of Iran's comprehensive anti-smoking laws?		1	0.5	0.5	1	0	1		1	1	0.5	1	0.5	0.5	1		0	0.5	0.5	0.5	1	0.5	1	1	1	1	0.5		1	1		0.5	1	1		1	1	0.5	1	1		1	0.5	1	1	1
		10	What is the health status and common health problems in Iran's elderly population? How will these change by the year 2030? What is the economic burden of these problems and how can we reduce this burden?		1	0.5	1	0.5	1	1	1	1	1	0.5	1	1	0.5	1		1	0.5	1	1	0	1	1	1	1	1	1		1	1	0.5	1	1	0.5	1	1	1	0.5	1	1		0.5	1	0.5	1	1
		11	What are the health-related rights of the elderly population under Iranian law? What are the most effective ways of empowering Iran's elderly population, especially women (given their longer life expectancy and proneness of living alone in their old age)?			0.5	1	0.5	1	1		1	1	1	1	0.5	1	1		0	0	0	0	0.5	0	1	0	0.5	0.5	1	1	1	1	0.5	1		0.5		1	1	0.5	1	1	1	1	0.5	0.5	0	1
		12	What knowledge and attitude are held towards the elderly by Iran's healthcare providers, policymakers, and the public?		1	1	1	1	1	0.5	1	0.5	1	1	1	0.5	0	1	0.5	1		0.5	0.5	0	1	1	0	1	1	1		1	1	1	1	1	1		1	1	0.5	1	1	1	1	1	0.5	0	1
		13	What protective and supportive measures are currently in place to meet the needs of Iran's elderly citizens and ensure their safety (e.g. priority seating on public transports, and pro-elderly training in the police force)? How can these measures be improved and better implemented?		1		1	1	1	1	1	0.5	1	1	1	0.5	0	1	0.5	1	0	1	1	0	1	1	0.5	1	1	1	0.5	1	1		1	1	0.5		1	1	0.5	1	1	1	1	1	0.5	0	1
		14	What is the current mental health status of Iran? What are some of the common biological, socioeconomic, and environmental risk factors of mental disorders in Iran overall, and in particular, in children? How can we change them?		1	1	1	1	1	0.5		0	1	1	1	1	0.5	1	0.5	1	1	0.5	0.5	0.5	1	1	1	1	0.5	0.5	0.5	1	1	0.5	1	1	0.5		1	1	0.5	1	1	1	1	0	1	0	1
		15	What are the socioeconomic risk factors of addiction in Iran and how can we change them?		0.5	0.5	0.5	1	1	0.5	1	1	0.5	0.5	1	1	1	0.5	0.5	0.5	1	0.5	0.5	1	1	1	0.5	1	0.5	0.5		1	1	1	1	1	1		1	1	0.5		1	1	1	0.5	0.5	0.5	0.5
		16	What are the strengths and limitations of Iran’s existing national mental health measures? What are the most effective ways for improving mental health in Iran? How do we promote appropriate use of mental health services?		1	1	1	0.5	1	1		1	1	0.5	1	0	0	1	1	1	1	0	1	0.5	0.5	1	0.5	1	0.5	1		1	1	1	1	1	0.5		1	1	0.5	1	1	0	1	1	0	0
		17	What early interventions are currently available for psychiatric disorders in Iran? How effective are they?		1		0.5	0.5	1	0		1	1	1	0.5	0	0.5	1	0	0	0	0.5	0.5	0.5	0.5		1	0	0.5	1	0.5	1	1	1	1	1	0.5		1	1	0	1	1	1	0.5	0.5	0.5	0	0
		18	How can we optimise the role of primary health care to improve prevention and treatment of mental health problems in Iran?		1	0.5	1	1		1		1	1	0.5	1	0.5	0.5	1	0.5	1	0	1	0.5	0	0.5	1	0.5	0	1	1		1	1	1	1	1	0.5		1	1	1	1	1	1	1	1	0.5	0	1
		19	How do we develop a comprehensive and sustainable community empowerment programme that helps improve spiritual and mental wellbeing of and relations amongst community members?		0.5		0	0.5	0.5	0.5		1	0	0.5	0.5	0.5	0.5	1	0.5	0	0	0.5	1	0.5	0.5	1	0	0	0.5	0.5			1	1	1	1	0.5		1	1	1	0.5	1	0	1	0.5	0	0	1
		20	How can we improve Iran's national interventions for prevention and treatment of substance addiction in different groups (e.g. school children and staff at the industries)?		1	0	0.5	0.5	1	0.5		1	1	0.5	1	0.5	1	1	0.5	0.5	0	0.5	1	0.5	0.5	1	0	0	1	1		1	1	1	1	1	0.5		1	1	1	1	1		1	0.5	0	0	1
		21	What is the burden of dementia in Iran at a national and subnational level? How are dementia incidence and prevalence affected by factors such as gender, education, and rural versus urban residency? What are the risk factors of dementia that are unique to Iran?		1	0.5	1	0.5	0	1	0.5	0.5	0	1	1	0	0.5	1	0.5	1	0	0.5	0.5	0	1	1	1	1	0.5	1		1	1		1	1	0.5		1	1	1	1	1	1	1	1	1	0
		22	At which stages of dementia do people seek medical assistance in Iran? How does this vary between groups with different levels of education?		1	0.5	1	1	0	0	1		1	1	1	0	0	1		1		0	1	0	1		1	1	0.5	1		1	1	1	1	1	1		1	1	0	1	1		1	0.5	0.5	0
		23	What is the state of sexual and reproductive health in Iran? What are the barriers for improving sexual and reproductive health in Iran, and how do we overcome them?		1		1	0.5	1	1	0.5	1	1	1	1	1	0.5	1	0.5	1	0	0	0.5	0	0.5	1	1	1	0.5	1			1		1	1	0.5		1	1	1	1	1	1	1	0.5	1	0.5	1
		24	What is the level of HIV knowledge amongst young people in Iran, and what is the extent to which they engage in high-risk behaviours?		1	1	0.5	1	1	0	0.5	1	1	1	0	0.5	0.5	1		1	0	0.5	0.5	0	1	1	1	1	1	1		1	1	1	1	1	0.5		1	1	0	1	1	1	1	1	1	0.5	1
		25	What is the level of sexual knowledge, and attitudes towards sex and sexual partners amongst Iranian couples? To what extent does inadequate formal sex education lead to sexual dissatisfaction, unprotected sex, unwanted pregnancy, and violence?		1	0	1	0	1	0	0	1	1	1	1	0.5	0.5	1	0.5	1	0.5	0.5	1	0	0.5	1	0.5	1	0.5	0.5		1	1	0	0.5	0.5	0.5	0.5	1	1	0.5	1	1	1	1	0.5	1	0.5	1
		26	What is the level of sexual and reproductive health knowledge amongst Iranian adolescents and youths? What are their sources of information? What health risks (e.g. risk of STDs) does the current level of knowledge pose?		0.5	0.5	1	1	1	1	0	1	1	1	1	0.5	0.5	1	0.5	1	0.5	0	1	0	1	1	0.5	1	0.5	0.5		1	1	1	1	0.5	0.5		1	1	0.5	0.5	1	1	1	0.5	1	0	1
		27	What are the most effective interventions for reducing HIV/STDs incidence amongst vulnerable groups (e.g. sex workers, intravenous drug users, homeless people, and immigrants)? What are the best models of service provision for these groups?		1	0.5			1	0	0.5	1	1	0.5	1	0.5	0.5	1		1	0	1	0.5	0	0.5	1	0.5	1	0.5	0.5		1	1	1	1	1	0.5		1	1	0.5	1	1	1	1	1	1	0	1
		28	What are the most effective interventions for increasing treatment adherence in HIV positive patients? What are the most effective preventive interventions for reducing mother-to-child transmission (PMTCT)?		1	0.5	0.5	0.5	1	1	0.5	0	1	1	1	0.5	0.5	0.5		0	0	0.5	0.5	0	0.5	0.5	1	1	1	1		1	1	1	1	1	1		1	1	1	0.5	1	1	0.5	1	1	0
		29	Which national and regional interventions should be in place to improve fetal health?		1	0.5	1	1	0.5	1	1	0.5	1	0.5	1	1	1	1		1		0	0.5	0	1	1	1		1	1			0.5	1	1	1	1		1	1	1		1	1	1	1		0
		30	What are the major gaps in Iran's health surveillance and information systems? How can we overcome these gaps (e.g. by setting up birth cohorts, demographic and health surveillance systems, and/or conducting national/provincial health surveys)?		1	1	1	0.5	1	1	1	1	1	1	1	1	0.5	1	0.5	1	0	0.5	0.5	0	1	1	0.5	1	1	1		1	1	1	1	1	0.5		1	1	1	1	1	0.5	1	1	1	0	1
		31	How do we develop better dementia screening and diagnostic tools to improve early detection and differential diagnosis of dementia in Iran across patients of all education, language, cultural and occupational backgrounds?		1	0	1	0.5	1	1	1	0.5	1	0	0.5	0	0	1	1	0.5	0	0.5	0.5	0	0.5	1	0.5	1	0.5	0.5			1	1	1	1	0.5		1	1	1	1	1	1	0.5	1	1	0
		32	How do behavioural and psychiatric symptoms of dementia patients differ between Iran and other countries?		1		1	0.5		0.5	1	1	1	0.5	1	0	0	1	0.5	0	0	0	0.5		0.5	1	1	1	0.5	1		0.5	1	0	1	0.5	0.5		1	1	1	1	1		1	1	1	0
		33	What is the state of polypharmacy (use of 4 or more medication) amongst Iran's elderly?		1	1	1	1	1	1	1	0.5	1	1	1	0.5	0			1		0	1	0	1		1	1	0.5	1		1	1		1	1	0.5		1	1	1	1	1	1	1	1	1	0	1
		34	What role should pharmacogenetics (personalised medicine) play in medical intervention in Iran, and how should it be integrated into Iran's medical system (e.g. national drug list and guidelines)?		0.5	0.5	0.5	1	0.5	1	1	0.5	0.5	0.5	1	0	0	1	0.5	0		0.5	0.5	0	0.5		1	1	1	0.5		1	1	1	0.5	1	0.5		1	1	1		1	0.5	0.5	0.5	0.5	0	1
		35	How should we manage resources (technological and human resources) for producing the 18 vaccines specified in Iran's National Vaccination Programme?		1	0.5	1	0.5		1	1	0.5	1	1	1	0.5	1	1		1		0	1	0	0.5		0	1	0.5	0.5		1	1	1	1	1	1		1	1	0.5	0.5	1	1	1	0.5	1	0	1
		36	What medical and pharmaceutical products (e.g. drugs, vaccines, and medical equipments) will be most profitable in the national and international markets in 10 year’s time? What role(s) should Iran play in their development and production?			0.5	1	0.5	1	1	1	0.5	1	0.5	1	0	0	1		1		0.5	1	0	0.5		1	0	1	1		0.5	1	1	1	1	1		1	1	1	1	1	1	0.5	1	1	0	1
		37	What is the best model for providing Iran's pharmaceutical services?		1	1	1	1	1	1	1	0.5	1	0.5	1	0	0	1	0	0		0.5	0.5	0	0.5		0	0	0.5	0.5		1	1	1	1	1	1		1	1	0.5		1	1	0.5	1	0.5	0	1
		38	What is the current status of antibiotic resistance in Iran and future predictions? What is the current antibiotic prescription pattern(s) of medical practitioners in Iran? What can we do to promote more rational use of antibiotics?		1	1		1	1	1	1	0.5	1	1	1	1	0	1	0.5	1		0	1	0.5	0.5		1	1	1	1		1	1	1	1	1	0.5		1	1	0.5	1	1	1	1	1	0.5	0.5	1
		39	How do we improve the foundation of family as a mean to improve population health in Iran?		1			0.5	1	1		1	1	0	0	0	0	1		0.5	0	0.5	0.5	0.5	1	1	0.5	0.5	0.5	1		1	1	1	1	1	0.5		1	1	1	1	1	1	1	0.5	0	0	1
		40	What are the most effective community-based interventions for reducing high-risk behaviour (e.g. intravenous drug use, unprotected sex) amongst adolescents living in slums and other deprived areas in villages and cities?		1	0	1	1	1	1	0.5	1	0.5	1	1	1	0.5	1	0.5	1		0.5	1	0.5	1	1	1	1	1	1		1	1	1	1	1	0.5		1	1	1		1	1	1	0.5	0.5	0	0.5
		41	What role should the Ministry of Health and Medical Education play in social harm reduction (e.g. substance use, unemployment, divorce)?		1	0.5	1	0.5	1	0.5		1	1	0.5	1	1	0	1	0	0.5	0	0	0.5	0		0.5	0.5	0	1	1		1	1	1	1	1	0.5		1	1	0.5	0.5	1	1	1	0.5	1	0	0.5
		42	Which clinical guidelines should we prioritise in developing and/or adapting in the Iranian context?		1	1	1	0.5	0	1	0.5	0.5	1	0.5	1	0	0	1		1			1	0	0.5		0.5	1	0.5	1		0.5	1	1	1	1	0.5		1	1	0.5	0.5	1	1	1	1	0.5	0	0.5
		43	How will climate change affect the health of people living in different parts of Iran (e.g. in terms of prevention and management of infectious and non-communicable diseases, malnutrition and other health issues due to problems with water and food security, and health impacts of forced migration of people living in climate vulnerable areas)?		0.5	0.5	1	1		1	1	0.5	0.5	0.5	1	1	1	1	0.5	0.5		0.5	0.5	0.5	0.5	1	1	1	0.5	0.5	1		1	1	1	1	0.5	1	1	1	0.5	1	1	1	1	0.5	0	0	1
		44	How is the probability of natural disasters distributed across different parts of Iran? How prepared are residents in disaster-prone areas for responding to such disasters, and why?		1	0.5	0.5	1	0	1	0.5	0	1	1	1	1	0.5	1		1		0.5	0.5	0.5	1	1	0.5	1	1	1	0	1	1		1	1	0.5	1	1	1	0.5	1	1		1	0	0	0.5	1
		45	What are the health impacts of natural and man-made disaster and how do social factors (e.g. level of education of the affected population, number of registered NGOs and cultural and sport centres in the affected region) affect the consequences? What roles should Minisry of Health and Medical Education play in (i) building population resilience before the occurrence of disasters; and (ii) reducin…		1	0.5	0.5	1		0.5	1	1	1	0.5	1	1	1	1	0.5	0.5	0.5	1	0.5		1	1	0.5	1	1	1	1	1	0.5	0	1	1	0.5	1	1	0	0.5	1	1	1	1	0.5	0.5	0	0.5
		46	How would climate change affect the quality of surface and groundwater in Iran? What health impacts would it have on population health?		1	0.5		1		1	1	0.5	1	0.5	1	1	0	1	0.5	0.5	0	0	1	0	0.5	1	1	0	1	0.5	0	0.5	1	1	1	0.5	0	1	1	1	1		1	1	0.5	0	0	0	0.5
		47	How would the decline in agricultural produce from climate change affect the level of malnutrition in Iran?		1	0.5		1	0	1	1	0.5	1	0.5	1	0.5	0	1	0.5	0		0	0.5	0	0.5	1	1		0.5	1	1	1	1	1	1	0.5	0.5	1	1	1	1	0.5	1		1	0.5	0	0	0.5
		48	How would climate change affect air quality in Iranian cities and what health impacts would this have?			1	0.5	1	1	1	1	0	0.5	0.5	1	1	0	1	0.5	0.5		0.5	1	0	1	1	1	1	0.5	1	1	1	1	1	1	1	0.5	1	1	1	0	0.5	1	1	1	0	0	1	1
		49	How prepared are each level of Iran's health system in dealing with disasters (natural and unnatural)? How can we improve our disaster preparedness?		0.5	0.5	0.5	0.5	1	1	1	0.5	1	1	1	1	0	1		0.5	0.5	0.5	0.5	0	1	1	0	1	1	1	0		1	0	1	1	0.5	1	1	1	1	1	1	1	1	0.5	0.5	0	1
		50	How do we create an early warning system for natural disasters across all health facilities in Iran?		1	0	1	1	1	0.5		0	0.5	0.5	1	0.5	0	0.5	0.5	1	0	0.5	0.5	0	1	1	1		0.5	1	1	1	1	0	1	1	0.5	1	1	1	0.5		1	1	1	0		0.5	1
		51	How do we improve collaboration at a national, regional, and global level to better educate the public and policymakers of the health impacts of climate change, and put in place more effective strategies to improve our climate change preparedness (including health systems preparedness) in Iran and beyond?		1	0.5	0.5	1		1	1	1	1	0	0.5	0.5	0	1	0.5	0.5		0.5	0.5	0	0.5	1	0.5	1	0.5	0.5	1	0.5	1	1	0.5	1	0	1	1	1	0.5	1	1	1	1	1	0.5	0	1
		52	How well does Iran's climate change policy align with the SDGs? To what extent can the policy serve as an instrument for achieving some of the health-related SDG targets?		1	1		1	0	1	1	0	1	1	1	0.5	0	1	0.5	0		0	0.5	0	0.5	1	0.5	0.5	1	1	0		0.5	0	0.5	1	0.5	1	1	1	0.5	1	1		1	0	0	0	0.5
		53	What are the estimated cost of natural disasters (e.g. earthquake and flood) and unnatural disasters (e.g. acts of terrorism) in Iran?		0	0.5		1	1	1	1	0.5	1	0.5	1	0	0	1	0.5	0.5	0	0	0.5	0	1	1	1	1	0.5	1	0	1	1		1	1	1	1	1	1	1		1	0.5	1	0	0.5	0	1
		54	What are the adverse impacts of environmental destructions (e.g. deforestation, rapid urbanisation), degradation (e.g. loss of wetland, quality fresh water supply, fertile farmland) and pollution (e.g. by industries) on animal and human health in Iran, and what can we do to reduce these impacts?		1	0.5	1	0.5	1	1	1	1	0.5	0.5	1	0.5	0.5	1	0.5	0.5	0	1	0.5	0.5	0.5	1	0	0	0.5	1	1	1	0.5	1	1	0.5	0.5	1	1	1	0.5		1		1	0.5	0	0	1
		55	What are the health impacts of Iran's water crisis? For example, how has the Lake Urmia water crisis impacted the health of residents in nearby provinces? What can the Ministry of Health and Medical Education and health centres across the country do to respond to water crises?		0.5	0	1	1	0	1	1	1	1	0.5	1	1	0	1	1	0		0	0.5	0.5	0.5	1	1	1	1	0.5	1	1	1		1	1	0.5	1	1	1	0.5	1	1	1	0.5	1	0	0.5	1
		56	How does the petroleum industry affect the health of Iranians (especially, children in urban slums, and people who live close to the oil fields and production facilities)?		1	0.5	0.5	0.5		0.5	1	1	1	1	1	0.5	0.5	1	0.5	0		0.5	0.5	0	0.5	1	0	1	0.5	1	1	1	1	1	1	1	1	1	1	1	1	1	1	1	1	0.5	0.5	1	1
		57	What community-based strategies can we use to reduce energy consumption and environmental pollutants in order to improve health and prevent disease?		1	0.5	0.5	1		1	0.5	0	1	0.5	1	0	0.5	1	0.5	0.5	1	0.5	1	0	0.5	1	0.5	1	0.5	1		1	1		1	1	0.5		1	1	0.5		1	1	0.5	0.5	0	0	1
		58	What are the health impacts of satellite jamming on people living in different parts of Tehran?		1	0	0.5	1	1	1	1	1	1	0.5	1	1	0	1		0	0	1	0.5	1	0	1	1	0.5	1	0.5		1	1	1	1	1	0	0.5	1	0.5	1	1	1	0.5	0.5	0.5	0.5	0.5	0.5
		59	How does the overuse of agricultural poisons affect human health in northern Iran?		1	0	0	1		0.5	1	0.5	0.5	0.5	1	0.5	1	1	0.5		0	0.5	0.5	0	0.5	1	1	0	1	1		1	1	1	1	1	0.5	1	1	1	1	1	1		1	0		1	1
		60	What health threats do regional instability and subsequent refugee crisis pose on the Iranian population? What can we do to prevent them?		1	0		0.5	0	0		0	0	0.5	1	1	0	1	0.5	0		0	0.5	0	0.5	1	0		0.5	0.5	1	0.5	1		1	0.5	1		1	1	1		1	1	1	0	0.5	0.5	1
		61	What are the causes of deaths during Iran's earthquakes (e.g. injuries, insufficient access to clean water)? How do we better predict the health impacts of earthquakes?		1	0		0.5	1	1	1	0.5	1	0.5	1	0	1	0.5		0.5	0.5	0.5	0.5	0	0.5	1	0	1	1	1	1	0.5	1	1	1	1	1		1	1	1	1	1	1	1	0	1	0	1
		62	How effective and cost-effective are the current national programmes for improving nutrition? What are the barriers for eating healthy in Iran?		1	0.5	1	0.5		1	0.5	0.5	1	1	1	0.5	1	1	0.5	0		0	0.5	0	0.5	1	1	0	1	1		1	1	1	1	1	0.5	1	1	1	0.5	0.5	1	1	1	1	0.5	0.5	1
		63	What are the barriers for adding quality and health labels to food products in Iran, and adjusting prices to reflect food quality?		1			0.5	1	1	1	1	1	1	1	0	0.5	1	0.5	1		0.5	0.5	0	1	1	0		1	1		1	1	1	0.5	1	0.5		1	1	0		1	1	1	0.5	1	0	1
		64	How do we empower Iranians (especially children, adolescents, and youths) to start eating healthy early in life?		1	0	1	0.5	1	0.5	1	1	0	0.5	0	1	0.5	0.5			0	0	0.5	0.5	0.5	1	0.5	0	1	0.5	0.5	1	1	1	1	1	0.5		1	1	0.5	1	1	1	1	1	0	0	1
		65	How do we develop urban spaces in a way that promotes healthy lifestyle (including healthy diets and physical activities) in Iran?		1	0		1	1	0.5	1	1	1	0.5	0.5	1	0.5	0.5	0.5		0	1	0.5	0	0.5	1	0	1	1	0.5	1	1	1	1	0.5	1	0.5	1	1	1	0.5		1	1	1	0.5	1	1	0.5
		66	How do we design healthy and ethical diets for Iranians that take into consideration environmental sustainability, culture, affordability and taste?		1	0	1	1	0.5	1		0	1	0	1	0	1	1	0.5	0	0	0	0.5	0	0.5	1	0	1	0.5	0.5		1	1	1	0.5	1	0.5		1	1	0.5	0.5	1	1	0.5	0.5	0.5	0	1
		67	What are the best tools for assessing nutrient consumptions in national studies?		1	1		1	0	1	1	0	1	0.5	1	0	0	1		0.5	0.5	0	0.5	0	1	1	0.5	1	0.5	1		1	1		1	1	1		1		1	1	1	1	1	0.5		0	0.5
		68	How safe and nutritious is our food across different parts of the country?		1	0	0.5	1	1	1	1	1	1	1	1	0	0	1	0.5	1	0	0	0.5	0.5	1	1	1	1	0.5	1		1	1	1	1	1	1		1	1	0.5	1	1	1	1	0.5	1	0	1
		69	How do we secure basic resources (clean water, safe food, quality air and soil) for Iran's future generations and use the resources in an equitable way?		1	0	0.5	1	1	1	0	0	1	0	1	0.5	0.5	1	1	0		0	0.5	0	0.5	1	0		0.5	0.5	1	0.5	1	1	0.5	0.5	0.5	1	1	1	0.5		1	1	0.5	0.5	0	0	1
		70	How much has the Ministry of Health and Medical Education invested in health research over the last 20 years? What health impacts has this achieved?		0.5	1	0.5	1		1	1	0.5	1	1	1	1	0	1	0.5	0	0.5	0.5	0.5	0	1	1	0	1	1	0.5	0	1	1	1	1	1	1		1	1	1	1	1	1	0.5	1	1	0.5	1
		71	How do we establish a national data platform for informing evidence-based policy making across different ministries (e.g. Ministries of Health, Education, Infrastructure, and Social Care) for tackling major health issues (e.g. traffic accidents, violence, suicide, substance addiction, and natural disasters)?		1	0		1	1	1	0.5	1	0.5	0.5	0.5	0.5	1	1	0.5			0.5	1	0	0	1	0.5	1	0	0.5	1	0.5	0.5	1	1	1	0.5	1	1	1	0	1	1	1	1	1	0	0	1
		72	To provide the best attainable state of health for all Iranians,what roles should different ministries (including Health, Environment, Finance, Infrastructure, and Transport) play, and how should they work together?		0.5	0	1	1	1	0.5	1	1	1	0.5	1	0	0.5	1	0.5	0	0.5	0.5	1	0	0.5	1	0	1	1	1	1		1	1	1	1	0.5	1	1	1	1	1	1	1	1	0	0	0	1
		73	What is the most effective governance framework for ensuring the quality of health services in Iran?		1	0.5	0.5			1	1	1	1	1	1	0	1	1	0.5	0.5		1	0.5	0	0.5		1		0.5	0.5		1	1	0.5	1	1	0.5		1	1	0.5	1	1	1	0.5	0	0.5	0.5	1
		74	What is the best way to reform Ministry of Health and Medical Education’s organisational structure and culture?		0.5	0	1			1	1	1	1	0.5	0.5	1	1	1	0.5	0.5	0.5	0.5	1	0	0.5	1	0	0	0.5	0.5	0.5	0.5	1	1	0.5	1	0.5		1	1	0.5	1	1	1	0.5	0.5	1	0	1
		75	What is the best way to strengthen health research cooperation between academia and industry?		0.5	1	1	0.5	1	1	0.5	0.5	0.5	0.5	1	0	0.5	1	0.5	0	0	1	1	0	0.5	1	0	0	0.5	0.5	0.5	1	1	1	1	1	0	1	1	1	0.5		1	1	1	0.5	0	0	1
		76	How extensive is the medicalisation of governance of Iran's health sector, and what are its consequences?		1	0.5	0.5	0.5		1	0.5	1	0.5	1	1	0	0	1	0.5	0	1		0.5	0.5	0	1	1		0.5	1		0.5	1	0.5	0.5	1	0.5		1	1	0.5			1	0.5	0.5	0.5	0	1
		77	How do economic and political challenges at the regional and global level affect the implementation of national health plans in Iran? How do we design future health plans in a way that is more resilient to such challenges?		0.5	0	0.5	0.5			1	0	1	0.5	1	0	0.5	1	0.5	0	0	0.5	0.5	0	0.5	1	0	0	0.5	0.5		0.5	0.5	1	1	0.5	0.5	0.5	1	1	0.5		1		0.5	0.5	0	0	1
		78	What might be the best way to improve accountability and coordination between different government sectors (e.g. Health, Infrastructure, Environment, Social Welfare, and Urban Planning) and the private sector for the betterment of national health (e.g. by improving corporate social responsibility or investing into urban design measures such as parks to support or improve wellbeing)?		0.5	0.5		0.5	1	1	0.5	0.5	0	0.5	0.5	0	0.5	1		0		0.5	1	0	0.5	0.5	0	0	1	0.5		1	1	1	1	0.5	0.5	1	1	1	0.5		1		1	1	0.5	0	0.5
		79	What roles should private sector, NGOs and philanthropists play towards achieving the targets set out by the General Health Policies?		1		1	1		0.5	1	1	1	1	1	0.5	0	1	0.5	0.5		1	0.5	0	0.5	1	0.5	1	1	1	1	1	1	1	1	1	0.5	1	1	1	0.5	1	1	1	1	1	0	0	1
		80	How can we go about supporting and encouraging the private sector, NGOs and philanthropists to shift investment from treatment-related activities (e.g. building hospitals) to disease prevention and health promotion?		0.5		1		1	1		1	1	1	1	1	0	1	0.5	0		1	1	0	0.5	1	0.5	0.5	1	1		1	0.5	1	1	0.5	0.5	1	1	1	0.5	0.5	1	1	1	1	0.5	0	1
		81	What should be the role of private sector in the production of medical technologies (including vaccine production)? How can this be achieved?		1	0.5		1	0	1	1	0.5	1	1	1	0	0	1	0.5	0.5		0.5	0.5	0	0.5	1	0.5	1	1	0.5		1	0.5	1	1	1	0.5		1	1	0.5		1	1	0.5	1	0.5	0	1
		82	What might be the best model for the public sector to engage with non-government sectors (e.g. the private sector, and charities) in the provision of health services in Iran? How can it be implemented?		1	0.5	1	0.5	1	1	1	1	1	1	1	0.5	0.5	1	0.5	0.5	0	0	0.5	0.5	0.5	1	0.5	1	1	1	1	0.5	1	1	1	1	1		1	1	1	1	1	1	1	0	0.5	0	0.5
		83	How can we use resources provided by international organisations more efficiently?		0.5	0.5	1	1	0	0.5	1	1	1	0	1	0	1	1	0.5	0		0.5	0.5	0.5	0	1	0	1	0.5	0.5		0.5	1	1	1	1	0.5	1	1	1	0.5	1	1	1	1	1	0	0	1
		84	What are some of Iran's more successful health system reforms (e.g. Primary Health Care reforms in the 1980s)? What arethe underlying reasons for their successes?		1	0.5	1	1	1	1	1	0	1	1	1	0.5	0	1	0.5	1		0	0.5	0.5	0.5	1	0	0.5	0.5	1		1	1	1	1	1	0		1	1	1	1	1	1	1	1	0.5	0	1
		85	What are some of Iran's less successful reforms (e.g. transforming government hospitals into autonomous units)? What are the underlying reasons for their failures, and how should we go about addressing them?		1	1	1	0.5	0	1	1	1	1	1	1	0.5	0	1	0.5	0.5		0	0.5	0.5	0.5	1	0	1	0.5	1		1	1	0.5	1	1	0.5		1	1	0.5	1	1	1	1	1	0	0	0.5
		86	How can the current health system be reformed to cope with the challenges posed by rapid urbanisation in Iran in the coming decades?		1	0.5	1	0.5		1	1	1	1	0.5	1	1	0	1	0.5	0	0	0.5	1	0	0.5	1	1	0.5	1	1	1		1	1	1	1	0.5	1	1	1	0.5	1	1	1	1	0	0.5	0.5	1
		87	What are the main challenges in implementing and monitoring the progress of Iran's General Health Policies?		1	0.5	1	0.5		1	0.5	1	1	0.5	1	0	1	1	1	0		0.5	0.5	0	0.5	1	0.5	1	0.5	1		0.5	1	1	1	1	1	1	1	1	0.5	1	1	1	1	0.5	0.5	0.5	1
		88	Why does Iran's health system place such a heavy focus on treatment and medical specialisation instead of health promotion and prevention?		1	0.5	1	1	1	0.5	1	0	1	1	1	1	0.5	1	0.5		0.5	0.5	0.5	0.5	0.5	1	1	1	1	1		1	1	1	1	1	0.5		1	1	0.5	1	1	1	1	0.5	1	0	1
		89	What is the overall status of patient-provider relationship in Iran's private and public health service sectors? What can we do to improve it?		1	0.5	1	1	1	1	0.5	1	1	1	1	0	0	1		1	1	0	1	0	0.5	1	1	1	1	1		0	1	1	1	1	0.5		1	1	0.5	1	1	1	1	1	0.5	0	0
		90	What are the rates and patterns of health services usage in Iran (including outpatient/inpatient/public/private/paraclinical services) for different medical conditions?		1	0.5	1	0.5	1	0.5	1	1	1	1	1	0.5	0	1		1	1	0.5	1	0	1	1	0.5	1	1	1		1	1	1	1	1	0.5		1	1	1	1	1	1	1	0.5	1	0	1
		91	To what extent are health resources and services equally distributed across the country? To what extent do they meet the needs of the people? How do we reduce inequality in health service access in Iran and achieve universal health coverage?		1	1	1	0.5	1	1	1	1	1	1	1	1	1	1		1	1	1	1	0	0.5	1	1	1	0.5	1	1	1	1	0	1	1	0.5		1	1	0.5	1	1	1	0.5	0.5	1	0.5	1
		92	How can an intersectional approach improve access to healthy living environment and health services for vulnerable groups in Iran (e.g. women, children, and elderly)?		0.5	0	0.5	0.5		1	0.5	1	1	1	1	1	0	1	0.5	0		0.5	0.5	0.5	0.5	1	0	0	1	0.5		0.5	1	1	1	1	1		1	1	0.5	1	1	1	1	0	0	0.5	1
		93	To what extent is Iran's health policy and planning evidence-based? How can we shift Iran's health system planning from one that is impulsive and reactionary to one that is evidence-based and plans for sustainable long-term change?		1	0	0.5	1	1	0.5	1	1	1	0.5	0.5	0.5	1	1	0.5	0.5	1	0	0.5	0.5	0.5	1	1	1	1	1		0.5	1	1	0.5	0.5	0.5		1	1	0.5	1	1	1	1	0.5	0.5	0	1
		94	How do we improve primary health care services using an evidence-based approach?		0	0.5	1	0.5		1	1	0	0	0.5	1	1	0.5	1	0.5	0.5	0.5	0.5	0.5	0.5	0.5	1	1	0	0.5	1		1	1	1	1	1	0.5		1	1	1		1	1	1	1		0	1
		95	How can we replace the current physician-centred system with a team-based care approach (i.e. the provision of health services by at least two health professionals including medical doctors, clinical pharmacists, nurses who work collaboratively with patients, family caregivers and community service providers to achieve care)?		0.5	1	0.5	1	1	0	0.5	1	1	1	1	0.5	1	1	1		0	0.5	0	0	0.5	1	1	0	1	0.5		0.5	1	1	1	1	1		1	1	0.5	1	1	1	1	1	0.5	0	1
		96	What impacts do Iran’s public policies have on the health of its population? How can public policy be changed to improve population health?		1	0.5	0	0.5		1	1	1	1	0.5	1	1	0.5	1		0.5	1	1	1	0	0.5	1	0	0	1	0.5	1	1	1	1	1	1	0.5		1	1	0.5	1	1	1	0.5	0.5	0	0	1
		97	How can we achieve sustainable health financing in Iran?		1	1	0.5	0	1	1	1	0	1	0.5	1	0	1	1		0	0	0.5	1	0	0.5	1	0.5	0	1	0.5		1	0.5	1	1	1	0.5	1	1	1	1		1	1	1	1	1	0	1
		98	How comprehensive is Iran's health insurance coverage in general, and more specifically for vulnerable groups?		1	1	1	1	1	1	1	1	1	1	1		1	1	0.5	1		1	0.5	0	0.5	1	1	1	1	1	1	1	1	1	1	1	0.5		1	1	0	1	1	1	1	0.5	1	0	1
		99	What are the best insurance and tariff policies for covering treatment and rehabilitation services for mental disorders?		1	0.5	1	1	1	1		1	1	1	1	0.5	1	1	0.5	1		0	1	0	0.5	1	0.5	1	0.5	1		1	1	1	1	1	1		1	1	0	1	1	0.5	0.5	0.5	1	0	1
		100	How should we apply a Health Technology Assessment for incorporating new therapeutic interventions into Iran's health services (e.g. in terms of investigating relevant trade regulations and developing guidelines)?			0.5	1	0.5	1	1	1	0.5	1	0.5	1	0	0.5	1	0.5	0	0	0.5	0.5	0.5	0.5		0.5	1	1	1		1	1	1	1	1	0.5		1	1	0.5	1	1	1	1	1	0.5	0	1
		101	What health care payment models should we use at different levels of Iran's health system (e.g. fixed salary, fee-for-service)?		1	0.5	0.5	1		1	1	1	1	0.5	1	0.5	1	1	0.5	0.5	0	0.5	1	0.5	0.5	1	1	1	1	1		1	1	1	0.5	1	1		1	1	0.5	1	1	1	1	0	1	0	1
		102	What roles should public and private health insurance play towards achieving the targets set out by the General Health Policies?		1	1	1	1	1	1	1	1	1	0.5	1	0.5	0.5	1	0.5	0.5		0.5	1	0	1	1	0.5	1	0.5	1			1	1	1	0.5	0.5		1	1	1	1	1	1	0.5	0.5	1	0	1
		103	How do we reform Iran's health insurance system to improve equity?		1	1	1	0.5	1	1	1	1	1	0.5	1	0	1	1	0.5	1		0	0.5	0	1	1	1	0	1	1		1	1	1	1	1	0.5		1	1	1	1	1	1	1	1	1	0	1
		104	How does Iran compare to high-income countries in terms of health system efficiency and cost-effectiveness of health services and products?		1	0.5	1	1	1	1	1	1	1	1	1	1	1	1	0.5	0	0	0.5	1	0	0.5	1	0	1	0.5	1	0	1	1	1	1	1	0.5		1	1	0	1	1	1	1	0.5	1	0	1
		105	How do we develop a resilient economy that increases employment and efficiency of health system and prevents excessive import of pharmaceuticals and medical products?		1	0	0.5	1	1	1	0.5	0	1	0.5	1	0	0.5	1	0.5	0	0	0.5	0.5	0	0	0.5	0	0	0.5	0.5		1	1	1	1	0	0.5		1	1	0.5		1	1	0.5	1	0	0	1
		106	How good are health services in Iran in terms of service efficiency, cost-effectiveness, accessibility, affordability, professional ethics, use of evidence-based practice, quality of care, and patient-oriented care?		1	0.5	1	0.5	1	1	1	1	1	1	1	1	0	1		0.5	1	0	1	0	0.5	1	1	0	0.5	1	0	1	1	0	1	1	0.5		1	1	0.5	1	1	1	1	0	0.5	0	1
		107	What are the least important services offered by our health system and what are the least important topics covered in our medical curriculums? To what extent can their discontinuation provide savings to our health and education systems?		1	0	1	0.5	1	1	1	0	0	1	1	1	0	1		0.5		0	0.5	0.5	1	1	0	1	0	1		1	1	1	0.5	1	0.5		1	1	1	1	1	1	1	1	1	0	1
		108	Which of Iran's health system indicators are the most indicative of system efficiency and cost effectiveness?		1	0.5	0.5	0.5		1	1	0	1	0.5	1	1	1	1	0.5	0	1	0.5	1	0	1	1	0	1	1	1	0		1	1	1	1	0.5		1	1	1	1	1	1	1	1	0.5	0	1
		109	Within the health sector, which services, organisations, equipment and devices will become obsolete in ten year’s time?		0.5	0		1		1	1	0.5	1	0.5	1	1	0.5	1	0.5	0	0	0.5	0.5	0	0		0	0.5	0.5	0.5		0.5	1	1	1	1	0.5		1	1	0		1	1	1	0	0.5	0	1
		110	How can technologies and paramedicals be used in the future to cap the cost of health services while meeting the health needs of our citizens?		1	0.5	1	0.5		1	1	0	0.5	0.5	1	0	0	1		0.5		0.5	1	0	0.5	1	0	1	0.5	1	0.5	0.5	0.5	1	1	1	0.5		1	1	0.5		1	1	1	1	1	0	1
		111	What should be the cost–effectiveness threshold and criteria for making health interventions decisions in the Iranian context?		1			1		1	1	1	1	0.5	1	1	0	1	0.5	0.5	0.5	1	1	0	0.5	1	1		0.5	1			1	1	1	1	0.5		1	1	0.5	0.5	1	1	1	0	0	0.5	1
		112	Given the strict pharmaceutical pricing system in Iran (where a price ceiling is set for the drugs on the national gereric drugs list), how can we encourage competition between manufacturers to improve the quality of pharmaceutical products?		0.5	0.5	1	0.5	1	1	1	0.5	1	0.5	1	0	1	1				0.5	0.5	0.5	0.5		0	0	0.5	0.5		0.5	1	1	0.5	1	0.5		1	1	1	1	1	1	1	0		0.5	1
		113	What is the impact of Cohort Effect (i.e. variation in health status arising from different causal factors to which each birth cohort in a population is exposed as environment and society change) on health expenditure?		1	0.5	1		0	0.5	1	1	1	0.5	1	0	0	1	0.5	0.5	0	1	1	0.5	0.5	1	0		0.5	0.5		1	1	1	1	1	1		1	1	1		1	1	0.5	1	0.5	0	0.5
		114	How do we tailor our primary qualifications (e.g. Doctor of Medicine, and Doctor of Pharmacy) and higher qualifications (e.g. specialist training in psychiatry) in medical and health sciences in Iran to better serve the needs of the nation?		1	0	1		1	1	1	1	1	0.5	1	0.5	0	1	1	1		0	0.5	1	0.5		0.5	1	1	1		1	1	1	1	1	1		1	1	1	1	1	1	1	1	1	0.5	1
		115	How can we better incorporate the principles and methods of Traditional Iranian Medicine into Iran's health system and medical curriculum?		1			0.5	1	0.5	0.5	0	1	0	1	0	0	1		0.5	0	0.5	0.5	0	0.5		1	1	0.5	0.5	0	1	1	1	0.5	0	0		1	1	0.5		1	0	1	1	1	0	0.5
		116	What are the structural barriers for Iran in becoming a pioneer of health innovation (including drug discovery and development)? How do we establish an appropriate scientific governance and innovation system in health in Iran?		1	0	1	1	1	1	1	0.5	0.5	0.5	1	0	1	1	0.5	0.5		0.5	1	0.5	0.5	1	0	0	0.5	0.5	0.5	1	1	1	1	1	0.5		1	1	0.5		1	1	1	0	0.5	0	0.5
		117	Given the current capacity and resources in different parts of Iran, what should medical universities in each region (province) change in terms of research scope and strategy to make Iran a pioneer of medical science?		1	0	1	1		0.5	0.5	1	0	0.5	1	0	0.5	1	0.5	0	0		0.5	0		1	0	1	0.5	0.5	1	0.5	0.5	0.5	1	1	0.5	1	1	1	0.5	0.5	1	1	1	0.5	1	0	1
		118	What is the extent of brain drain amongst graduates of Iranian medical sciences over the past 10 years? How can we reduce it?		1		1	1	0	1	1	1	1	0.5	1	0	0	0.5		1	0	1	0.5	0	0.5	1	0.5	1	1	1		1	0.5	1	1	1	0		1	1	0.5	1	1	1	1	1	1	0.5	1
		119	What are the Islamic-Iranian principles on the provision of health services, education and research?		1		0.5	0.5	1	1		0	0.5	0.5	0	0	0.5	0.5		0	0	0	0.5	0	0	1	0	0	0.5	1	0.5	1		1	1	1	0	0	1	1	0.5		1	0	0.5	0.5	1	0	0.5
		120	How can we ensure that Islamic values and medical ethics are taken into consideration during the recruitment process of medical university staff and students?		1		1	0.5	0	0.5		0	0	0.5	0	0	1	0.5		0	0	1	1	0	0	1	0	0.5	0.5	0.5		0	0.5	1	0.5	1	1		1	1	0.5		1	0	1	0.5	0	0	0.5
		121	How should we remember and honour the most influential medical scientists in Iran's history?		1	0.5	0		1	1	1	0	1	0	1	0	0	1		1	0	0	1	0	0.5	1	0	1	1	1		1	0	1	0.5	1	0.5		1	1	1	1	1	1	1	0.5	1	0	1
		122	How is Islamic principals reflected in the General Health Policy of Iran?		0.5		0.5	0.5		1	0.5	0	1	0	0	0	1	1		0	0	0	0	0	0.5	1	0	0.5	0.5	1		1		1	0.5	1	0.5		1	1	1	0	1	0	1	1	1	0	1
		123	How effective and safe isTraditional Iranian Medicine; especially in preventing and treating NCDs such as metabolic or psychiatric disorders, neurodegenerative, cardiovascular and respiratory diseases, and substance abuse (including tobacco, alcohol, and narcotics)?		0.5		0	0.5	1	0		0	1	0	1	0	0	1				0	0.5	0	0	1	1	0	0.5	1	0	1	1		0.5	0.5	0.5		1	1	0.5	1	1	0	0.5	0.5	1	0	1
		124	Which Traditional Iranian Medicines (herbs or formulas) have the potential to be developed into new pharmaceutical products for mass production?		1		1	1	1	1	1	0.5	1	0.5	0	0	0	0	0.5	1		0.5	0.5	0.5	0.5	1	0.5	1	0.5	1		1	0.5	1	1	1	1		1	1	1	1	1		0.5	1	1	0.5	1
		125	How cost-effective is it to cover natural products or Traditional Iranian Medicine under our national health insurance?		0.5	0.5	1	0.5	1	0	1	0	1	0.5	0	0	0	1		0	0	0.5	0.5	0	1	1	1	0	0.5	0.5		1	0.5		0.5	0.5	0.5		1	1	0.5		1		1	0.5	1	0	1
		126	How well do key concepts in Traditional Iranian Medicine translate into modern medicine?		1			0.5	1	1	0	0		0.5	1	0	0	0		0		0	0.5	0	0.5		0.5	0	0.5	1		1	0.5		0.5	1	1		1	1	0.5	0.5	1	0	0.5	0.5	1	0	0
		127	What should be the health-related rights and responsibilities of Iranians, and how should they be implemented?		0.5	0.5		1	0	1	1	0.5	1	0.5	1	0	1	1	0.5			0	0.5	0	0.5	1	0	0.5	0.5	1	1		0.5	1	1	1	0.5		1	1	0.5	1	1		1	0	0	0	0.5
		128	What is the most effective way of improving community-based health education in Iran?		1		1	0.5		1		1	1	0.5	1	1	0.5	1	0.5	0		0.5	0.5	0	0.5	1	0	0	1	1	0.5	1	1	1	1	0.5	1		1	1	0.5	1	1	1	1	1	0.5	0	1
		Researchers'Code			#22	#23	#24	#26	#27	#28	#29	#210	#21	#211	#212	#213	#214	#217	#219	#221	#222	#223	#224	#225	#226	#227	#228	#229	#231	#234	#235	#236	#237	#238	#239	#240	#241	#242	#243	#244	#246	#247	#250	#252	#256	#258	#259	#260	#261
		Original RQ Number	Impact in Health
		1	What were the leading causes of death and morbidity in Iran in different age groups at a national and subnational level over the past 20 years? What are the projections by the years 2025 and 2030?		1	0.5	1	1	1	1	1	1	1	1	1	0	0	0.5	0.5	1	1	0.5	0	0.5	0.5	1	1	0	0.5	1		0.5	1	1	1	1	1	1		1	1	1	1	1	0.5	1	1		1
		2	What are the leading non-communicable diseases (e.g. diabetes, stroke, cardiovascular disease, hypertension, and cancer) in Iran now and in 2030? How are they distributed across the country and what are their underlying causes?		1	0.5	1	0.5	1	1	1	1	1	1	1	1	0	1	1	1	1		1	0.5	0.5	1	1	0	0.5	1		0.5	1	1	1	1	1			1	1	1	1	1	1	1	1		1
		3	What are the economic burdens of leading non-communicable diseases (e.g. diabetes, hypertension, cardiovascular diseases, and common cancers)?		0.5	0.5	1	1	0	1	1	1	1	0.5	1	1	0.5	1	1	1	0.5	0	0.5	1	0.5	1	0.5	0	0.5	1	1	1	0.5		0.5	1	1			1	0.5	1	1	1	0.5	1	1		1
		4	What are the most effective and cost-effective population-level interventions for reducing and managing non-communicable diseases (e.g.Ischemic Heart Diseases, diabetes, stroke, hypertension, and dementia) and traffic accidents in the Iranian context?		1	1	1	0.5	1	1	1	1	1	0.5	1	1	1	1	1	1	1	0	1	0.5	1	1	1	1	1	1		1	1	1	1	1	1			1	0.5	1	1	1	1	1	1		1
		5	What should be Iran's non-communicable diseases prevention strategry? How could it be integrated into primary health care?		1	0.5	1	1	1	1	1	1	1	0.5	1	1	1	1	1	1	1	1	0.5	1	1	1	1	0.5	1	1		1	1		1	1	1			1	1	1	1	1	1	1	1		1
		6	How effective are polypills (e.g. a combination of drugs that lower blood pressure and cholesterol) in controlling non-communicable diseases’ risk factors in Iran?		1	1	1	0.5	0.5	0.5	1	0	1	0.5	1	0	0	1	1	0.5		0.5	0.5	0	0.5		0	1	0	1		1	1	1	0.5	1	1			1	0.5	1			1	1	0.5
		7	What is the current status of occupational health in Iran? What are some of the problems in our current interventions for addressing occupational health? How can we improve them?		1	0	1	1	1	1	1	1	1	0	1	0.5	1	0.5	1	1	0	0.5	0.5	0.5	0.5	1	1	1	1	1		0.5	1	1	0.5	1	0.5			1	0.5	1	1	0.5	1	1	0.5		0.5
		8	What are the most effective and cost-effective population-level interventions for preventing the uptake of tobacco smoking and helping smokers quit?		1	0		1	1	1		1	1	1	0.5	1	1	0.5	1	1	0	0	0.5	1	0.5	1	1	0.5	1	1		1	1	1	0.5	1	1			1	0	1	1	1	1	1	1		1
		9	What are the barriers to the full implementation of Iran's comprehensive anti-smoking laws?		1	0.5	0.5	1	0	1		1	1	0.5	0.5	0.5	1	1	1	1	0.5	0	1	1	0.5	1	1	0	1	1		1	1		1	1	1			1	1	1	1	1	1	1	1		1
		10	What is the health status and common health problems in Iran's elderly population? How will these change by the year 2030? What is the economic burden of these problems and how can we reduce this burden?		1	0.5	1	0.5	1	1	1	1	1	1	1	1	1	0.5	0.5	1	0.5	1	1	0	1	1	1	0.5	1	1		1	1	1	1	1	1	1		1	1	1	1		1	1	1		1
		11	What are the health-related rights of the elderly population under Iranian law? What are the most effective ways of empowering Iran's elderly population, especially women (given their longer life expectancy and proneness of living alone in their old age)?			0	1	1	1	1		1	1	0	1	1	1	1	0.5	0.5	0	0.5	0.5	0.5	0	1	0.5	0.5	0	1	1	1	1	0.5	0.5		0.5			1	0.5	1	1	1	0.5	1	0.5		0.5
		12	What knowledge and attitude are held towards the elderly by Iran's healthcare providers, policymakers, and the public?		1	0	1	1	1	1	1	0.5	1	0.5	1	1	0	0.5	0.5	0.5		1	0.5	0	1	1	0	0.5	0	0.5		0.5	0	1	0.5	1	1			1	0.5	1	1	0.5	1	1	0.5		1
		13	What protective and supportive measures are currently in place to meet the needs of Iran's elderly citizens and ensure their safety (e.g. priority seating on public transports, and pro-elderly training in the police force)? How can these measures be improved and better implemented?		1		1	1	1	1	1	1	1	0	1	1	0	0.5	0.5	1	0	1	1	0	0.5	1	1	1	0.5	1	0.5	1	1		0.5	1	0.5			1	0.5	1	1	1	1	1	1		0.5
		14	What is the current mental health status of Iran? What are some of the common biological, socioeconomic, and environmental risk factors of mental disorders in Iran overall, and in particular, in children? How can we change them?		1	0.5	1	0.5	1	1		0.5	1	0.5	1	1	1	0.5	1	1	1	0.5	1	0	0.5	1	0.5	0	1	1	0.5	1	1	0.5	1	1	1			1	1	1	1	1	1	1	1		1
		15	What are the socioeconomic risk factors of addiction in Iran and how can we change them?		1	1	0.5	1	1	1	1	1	1	0	1	1	1	1	1	1	1	0.5	1	1	1	1	1	0.5	0.5	1		0	1	1	1	1	1			1	1		1	1	1	1	0.5		0.5
		16	What are the strengths and limitations of Iran’s existing national mental health measures? What are the most effective ways for improving mental health in Iran? How do we promote appropriate use of mental health services?		1	0	1	0.5	1	1		1	1	0.5	1	0	0	0.5	1	1	1	1	1	0.5	0.5	1	1	1	0.5	1		1	1	1	1	1	0.5			1	0.5	1	1	0	1	1	0.5
		17	What early interventions are currently available for psychiatric disorders in Iran? How effective are they?		1		1	1	1	1		1	1	0	1	0	1	1		0.5	0	0.5	1	0.5	0.5		1	0	0.5	1	1	1	1	1	1	1	1			1	1	1	1	1	1	1	1		0
		18	How can we optimise the role of primary health care to improve prevention and treatment of mental health problems in Iran?		1	1	1	1		1		1	1	1	0	1	0	0.5	1	1	0	1	1	0	1	1	1	1	1	1		1	1	1	1	1	1			1	1	1	1	1	1	1	0.5		1
		19	How do we develop a comprehensive and sustainable community empowerment programme that helps improve spiritual and mental wellbeing of and relations amongst community members?		1		1	0.5	1	1		1	1	0.5	0.5	1	1	1	1	1	0	0.5	1	0	0.5	1	1	0	0.5	1		1	1	1	1	1	1			1	1	0.5	1	1	1	1	0.5		1
		20	How can we improve Iran's national interventions for prevention and treatment of substance addiction in different groups (e.g. school children and staff at the industries)?		1	0	0.5	0.5	1	1		1	1	0.5	1	0.5	1	0.5	0.5	0.5	0	0.5	1	0	0.5	1	0.5	1	0.5	1		1	1	1	1	1	1			1	1	1	1	1	1	1	0.5		1
		21	What is the burden of dementia in Iran at a national and subnational level? How are dementia incidence and prevalence affected by factors such as gender, education, and rural versus urban residency? What are the risk factors of dementia that are unique to Iran?		0.5	1	1	0.5	0	1	1	0.5	1	0.5	1	0.5	1	0.5	0.5	0.5	0	0.5	0.5	0.5	1	1	1	1	0.5	0.5		1	1	1	0.5	1	1			1	1	1	1	1	1	1	1
		22	At which stages of dementia do people seek medical assistance in Iran? How does this vary between groups with different levels of education?		0.5	0	1	1	0	0.5	1		1	0	0	0	0	0.5	0.5	0.5		1	0.5	0.5	0.5		1	0.5	0.5	1		0.5	1	1	0.5	1	1			1	0	1	0	0.5	1	1	0.5
		23	What is the state of sexual and reproductive health in Iran? What are the barriers for improving sexual and reproductive health in Iran, and how do we overcome them?		1	0	1	1	1	1	1	1	1	0.5	1	1	1	0.5	1	1	0	0.5	1	0	0.5	1	1	1	1	1		1	1		1	1	1			1	1	1	1	1	0.5	1	1		1
		24	What is the level of HIV knowledge amongst young people in Iran, and what is the extent to which they engage in high-risk behaviours?		1	0	0.5	0.5	1	1	1	1	1	0	0	1	1	1	1	1	0	1	0.5	0.5	0.5	1	1	0	0.5	1			1	1	0.5	1	1			1	1	1	1	1	1	1	1		1
		25	What is the level of sexual knowledge, and attitudes towards sex and sexual partners amongst Iranian couples? To what extent does inadequate formal sex education lead to sexual dissatisfaction, unprotected sex, unwanted pregnancy, and violence?		1	0	1	0.5	1	1	1	1	1	0.5	0.5	1	1	0.5	1	0.5	0.5	0.5	1	0	0.5	1	1	0.5	1	1		1	1	0	0.5	0.5	1	1		1	0.5	1	1	1	1	1	1		1
		26	What is the level of sexual and reproductive health knowledge amongst Iranian adolescents and youths? What are their sources of information? What health risks (e.g. risk of STDs) does the current level of knowledge pose?		1	0	1	0.5	1	1	1	1	1	0	0	1	1	0.5	1	1	1	0.5	0.5	0	0.5	1	1	0.5	1	1		1	1	1	1	1	1			1	0.5	1	1	1	1	1	1		1
		27	What are the most effective interventions for reducing HIV/STDs incidence amongst vulnerable groups (e.g. sex workers, intravenous drug users, homeless people, and immigrants)? What are the best models of service provision for these groups?		1	0			1	1	1	1	1	0	0.5	1	1	0.5	1	1	0	1	1	0	0.5	1	1	1	1	1		1	1	1	1	1	1			1	1	1	1	1	1	1	1		1
		28	What are the most effective interventions for increasing treatment adherence in HIV positive patients? What are the most effective preventive interventions for reducing mother-to-child transmission (PMTCT)?		1	0.5	0.5	1	1	1	1	0	1	0	0.5	0	1	0.5	0.5	0.5	0	1	0.5	0	0.5	0.5	0	1	1	1		1	1	1	0.5	1	1			1	1	1	1	1	1	1	1
		29	Which national and regional interventions should be in place to improve fetal health?		1	0.5	1	0.5	1	1	1	0.5	1	0.5	1	1	1	1	1	0.5		0	0.5	0.5	1	1	1		1	1		1	1	1	1	1	1			1	1	1	1	1	1	1
		30	What are the major gaps in Iran's health surveillance and information systems? How can we overcome these gaps (e.g. by setting up birth cohorts, demographic and health surveillance systems, and/or conducting national/provincial health surveys)?		1	0.5	1	1	1	1	1	1	0	0.5	1	1	1	0.5	1	0.5	0	1	0.5	0	1	0.5	1	1	0.5	0.5		1	1	1	1	1	1			1	1	1	1	0.5	1	1	0.5		1
		31	How do we develop better dementia screening and diagnostic tools to improve early detection and differential diagnosis of dementia in Iran across patients of all education, language, cultural and occupational backgrounds?		0.5	0	1	0.5	1	1	1	0.5	1	0.5	1	0	0	1	1	0	0	1	0.5	0	0.5	1	1	0.5	0.5	1		1	1	1	0.5	1	0.5			1	1	1	0	0.5	1	1	0.5
		32	How do behavioural and psychiatric symptoms of dementia patients differ between Iran and other countries?		0		1	0.5	0	0.5	1	0	1	0	0.5	0.5	0	0.5	0.5	0.5	0	0	0		0	0	1	0	0.5	0.5		0	1	0	0.5	0.5	0.5			1	1	1	1		0.5	1	0
		33	What is the state of polypharmacy (use of 4 or more medication) amongst Iran's elderly?		1	1	1	1		0.5	1	0.5	1	0	1	1	0.5	0.5	0.5	0		0.5	0.5	0	0.5		1	0	0.5	1		1	1		0.5	1	0.5			0.5	1	1	1	1	1	1	1		1
		34	What role should pharmacogenetics (personalised medicine) play in medical intervention in Iran, and how should it be integrated into Iran's medical system (e.g. national drug list and guidelines)?		1	0.5	1	0.5	0.5	1	1	0	1	0.5	1	0	0	0.5		0.5		1	0.5	0	0.5		1	0.5	1	1		0.5	0.5	1	1	1	1			1	1	1	1	1	1	1	0.5		0.5
		35	How should we manage resources (technological and human resources) for producing the 18 vaccines specified in Iran's National Vaccination Programme?		1	0.5	1	0.5		1	1	0.5	0	0.5	1	0.5	1	0.5	0.5	1		1	0.5	0.5	0.5		0	0	0.5	1		0.5	1	1	1	1	1				1	1	1	0.5	1	1	1		1
		36	What medical and pharmaceutical products (e.g. drugs, vaccines, and medical equipments) will be most profitable in the national and international markets in 10 year’s time? What role(s) should Iran play in their development and production?		1	0.5	1	1	0	0.5	1	0	0	0	1	0	0	0.5		0.5		1	1	0.5	0.5		0.5	0	0	0.5		0	0	1	0	1	1			1	1	1	1	1	1	1	1		0.5
		37	What is the best model for providing Iran's pharmaceutical services?		1	0.5	1	1	1	1	1	0.5	1	0.5	1	0	0	0.5		0.5		1	1	0	0.5		0.5	1	1	1		1	1	1	1	1	1			1	0.5		1	1	1	1	0.5		1
		38	What is the current status of antibiotic resistance in Iran and future predictions? What is the current antibiotic prescription pattern(s) of medical practitioners in Iran? What can we do to promote more rational use of antibiotics?		1	1	1	1	1	1	1	0.5	1	0.5	1	1	0	1	0.5	0.5		1	1	0	1		1	0.5	1	1		0.5	1	1	1	1	1			1	1	1	1	1	1	1	1		1
		39	How do we improve the foundation of family as a mean to improve population health in Iran?		1		0.5	1	1	1		1	1	0.5	0	0	0	0.5	0.5	0.5	0	0.5	1	0.5	1	1	1	0.5	0.5	1		1	1	1	1	1	1			1	1	1	1	1	1	1	0		1
		40	What are the most effective community-based interventions for reducing high-risk behaviour (e.g. intravenous drug use, unprotected sex) amongst adolescents living in slums and other deprived areas in villages and cities?		1	0	1	1	1	1	1	1	1	0	1	1	1	1	1	1		1	1	0	1	1	1	0.5	1	1		1	1	1	1	1	1			1	1		1	1	1	1	1		0.5
		41	What role should the Ministry of Health and Medical Education play in social harm reduction (e.g. substance use, unemployment, divorce)?		1	0.5	1	1	1	1		1	1	0.5	1	1	0	1		1	0	0	1	0.5		1	1	0	0.5	1		1	1	1	1	1	1			1	0.5	1	1	1	1	1	0.5		1
		42	Which clinical guidelines should we prioritise in developing and/or adapting in the Iranian context?		1	1	1	0	0	1	0	0.5	1	0.5	1	0	0	1	0.5	0			1	0.5	0.5		1	1	1	1		1	1	1	1	1	1			1	0.5	1	1	1	1	1	0.5		1
		43	How will climate change affect the health of people living in different parts of Iran (e.g. in terms of prevention and management of infectious and non-communicable diseases, malnutrition and other health issues due to problems with water and food security, and health impacts of forced migration of people living in climate vulnerable areas)?		1	0.5	1	1		1	1	0.5	1	0.5	1	1	0.5	1	1	0		1	0.5	0.5	1	1	1	1	0.5	1	1	1	1	1	1	1	1	1		1	0.5	1	1	1	1	1	0.5		1
		44	How is the probability of natural disasters distributed across different parts of Iran? How prepared are residents in disaster-prone areas for responding to such disasters, and why?		1	0.5	1	1	0	1	1	0.5	1	0.5	1	1	1	0	0.5	1		1	0.5	0.5	1	1	1	1	0.5	1	1	0	1		1	1	1	1		1	1	1	1	1	1	1	0		1
		45	What are the health impacts of natural and man-made disaster and how do social factors (e.g. level of education of the affected population, number of registered NGOs and cultural and sport centres in the affected region) affect the consequences? What roles should Minisry of Health and Medical Education play in (i) building population resilience before the occurrence of disasters; and (ii) reducin…		1	0	0.5	1		1	1	1	1	0.5	1	1	1	0.5	0.5	0.5	0.5	1	1	0	0.5	1	1	0	0.5	1	1	1	1	0	0.5	1	1	1		1	1	1	1	1	1	1	0.5		0.5
		46	How would climate change affect the quality of surface and groundwater in Iran? What health impacts would it have on population health?		1	1		0.5		1	1	0.5	1	0.5	1	1	0	0.5	1	0.5	0	0	0.5	0.5	0.5	1	1	0.5	1	1	1	1	1	0	1	1	1	1		1	1	1	1	1	1	1	0.5		0.5
		47	How would the decline in agricultural produce from climate change affect the level of malnutrition in Iran?		1	0.5	1	1	1	1	1	1	1	0	1	1	0	0.5	1	0		0	0.5	0.5	0.5	1	1		0.5	0.5	1	1	1	1	1	0.5	0.5	1		0	1	1	1		1	1	0.5		0.5
		48	How would climate change affect air quality in Iranian cities and what health impacts would this have?		1	0.5	0.5	0.5	1	1	1	0	1	1	1	1	0.5	0.5	1	0.5		0.5	1	0.5	0.5	1	1	1	0.5	1	1	1	1	1	1	1	1	1		1	1	1	1	1	1	1	1		1
		49	How prepared are each level of Iran's health system in dealing with disasters (natural and unnatural)? How can we improve our disaster preparedness?		1	1	0.5	0.5	1	1	1	0.5	1	1	1	1	0	0.5	0.5	0.5	0.5	0.5	1	0.5	1	1	1	0.5	0.5	1	0.5	1	1	0	1	1	1	1		1	1	1	1	1	1	1	0.5		1
		50	How do we create an early warning system for natural disasters across all health facilities in Iran?		1	0.5	1	0	1	1		0	1	1	1	1	0	0	0.5	1	0	0.5	0.5	0	0.5	1	1		1	1	0.5	1	1	1	0.5	1	1	1		1	1	1	1	1	1	1			1
		51	How do we improve collaboration at a national, regional, and global level to better educate the public and policymakers of the health impacts of climate change, and put in place more effective strategies to improve our climate change preparedness (including health systems preparedness) in Iran and beyond?		1	0.5	0.5	0.5		1	1	1	1	0	1	1	0	1	1	0.5		0.5	0.5	0	0.5	1	1	0.5	0.5	1	1		1	1	1	1	0.5	1		1	0.5	1	1	1	1	1	0.5		1
		52	How well does Iran's climate change policy align with the SDGs? To what extent can the policy serve as an instrument for achieving some of the health-related SDG targets?		0	0.5		1	0	1	1	0	1	0.5	1	1	0	1	1	0.5		0	1	0.5	1	1	1	1	0.5	0.5	0		1	0	1	1	0.5	1		1	0.5	1	1		1	1	0.5		0.5
		53	What are the estimated cost of natural disasters (e.g. earthquake and flood) and unnatural disasters (e.g. acts of terrorism) in Iran?		1	0		0.5	0	0.5	1	0.5	1	0	1	0	0	1		1	0	1	0.5	0.5	1	1	1	0	0.5	0.5	1	0	0	1	0.5	1	1	0		1	1	1	1	1	1	1	0		0.5
		54	What are the adverse impacts of environmental destructions (e.g. deforestation, rapid urbanisation), degradation (e.g. loss of wetland, quality fresh water supply, fertile farmland) and pollution (e.g. by industries) on animal and human health in Iran, and what can we do to reduce these impacts?		1	1	1	0.5	1	1	1	1	1	0.5	1	1	1	1	1	1	0	1	0.5	0.5	0.5	1	1	0	0.5	1	1	1	0.5	1	1	0.5	0.5	1		1	0.5	1	1		1	1	0.5		1
		55	What are the health impacts of Iran's water crisis? For example, how has the Lake Urmia water crisis impacted the health of residents in nearby provinces? What can the Ministry of Health and Medical Education and health centres across the country do to respond to water crises?		1	0.5	1	1	0	1	1	1	1	0.5	1	1	0	0.5	1	0		0.5	1	0.5	1	1	1	1	1	1	1	1	1		1	1	1	1		1	1	1	1	1	1	1	0.5		1
		56	How does the petroleum industry affect the health of Iranians (especially, children in urban slums, and people who live close to the oil fields and production facilities)?		1	1	1	0.5	1	1	1	1	1	0	1	1		1	1	0.5		0.5	1	0	0.5	1	1	1	0.5	1	1	1	1	1	1	1	1	1		1	1	1	1	1	1	1	0.5		1
		57	What community-based strategies can we use to reduce energy consumption and environmental pollutants in order to improve health and prevent disease?		1	0	0.5	0.5		1	1	1	1	0.5	0.5	0	1	1	1	1	1	0.5	0.5	0.5	0.5	1	1	1	0.5	1			1		1	1	1			1	0	1	1	1	1	1	0.5		1
		58	What are the health impacts of satellite jamming on people living in different parts of Tehran?		1	0	1	0.5	1	1	1	1	1	0	1	1	0	1	0.5	1	0	1	0.5	1	0.5	1	1	1	1	1		1	1	1	1	1	1	1		1	1	0.5	1	0.5	1	1	0.5		0.5
		59	How does the overuse of agricultural poisons affect human health in northern Iran?		1	0.5	1	1	1	1	1	0.5	1	0.5	1	1	1	0.5	1	0.5	0	0.5	0.5	0.5	0.5	1	1	1	1	1		1	1	1	0.5	1	1	1		1	1	1	1	1	1	1			1
		60	What health threats do regional instability and subsequent refugee crisis pose on the Iranian population? What can we do to prevent them?		1	0				1		0	1	1	0.5	1	0	0.5	1	0.5		0	0.5	0.5	0.5	1	0		0.5	1	1	1	0.5		1	1	1			1	1		1	1	1	1	0.5		0.5
		61	What are the causes of deaths during Iran's earthquakes (e.g. injuries, insufficient access to clean water)? How do we better predict the health impacts of earthquakes?		1	0		1	1	1	1	0.5	1	0	1	0	1	0.5		1	0.5	0.5	0.5	0.5	0.5	1	1	0.5	1	1	1	1	0.5	0.5	1	1	1			1	1	1	1	1	1	1	1		0.5
		62	How effective and cost-effective are the current national programmes for improving nutrition? What are the barriers for eating healthy in Iran?		1	0.5	1	0.5	1	1	1	1	1	0.5	1	1	1	0.5	0.5	1		0.5	1	0	0.5	1	1	0	1	1		1	1	1	1	1	1	1		1	0.5	1	1	1	1	1	1		0.5
		63	What are the barriers for adding quality and health labels to food products in Iran, and adjusting prices to reflect food quality?		1			1	1	1	1	0.5	1	0	1	0.5	1	0.5	1	0.5		1	1	0	0.5	1	0		0.5	1		0.5	1	1	1	1	1			1	0		0	1	1	1	1		1
		64	How do we empower Iranians (especially children, adolescents, and youths) to start eating healthy early in life?		1	1	1	0.5	1	1	1	1	1	0.5	0.5	1	1	0.5	1	1	0	0.5	1	0	0.5	1	1	0	1	1	0.5	1	1	1	1	1	0.5			1	0.5	1	1	1	1	1	1		1
		65	How do we develop urban spaces in a way that promotes healthy lifestyle (including healthy diets and physical activities) in Iran?		1	0.5		0.5	1	1	1	1	1	0.5	1	1	1	0.5	1	0.5	0	1	0.5	0.5	1	1	1	0	1	1	1	1	1	1	1	1	1	1		1	1	1	1	1	1	1	1		1
		66	How do we design healthy and ethical diets for Iranians that take into consideration environmental sustainability, culture, affordability and taste?		1	0.5	1	0.5	1	1		0	1	0.5	0.5	1	1	1	1	0.5	0	0	0.5	0.5	0.5	1	1	0.5	0.5	1		0	1	1	1	1	1			1	1	1	1	1	1	1	1		1
		67	What are the best tools for assessing nutrient consumptions in national studies?		1	0.5		0.5	0	1	1	0	1	0.5	1	0	0	1		0.5	0.5	0	0.5	0.5	0.5	0	1	0	0.5	1		1	0.5		0.5	1	1				1	1	1	1	1	1			0.5
		68	How safe and nutritious is our food across different parts of the country?		1	0	1	1	1	1	1	1	1	0.5	1	0	0	0.5	0.5	0.5	0	0	1	0	1	1	1	1	1	1			1	1	1	1	1			1	1	1	1		1	1	1		1
		69	How do we secure basic resources (clean water, safe food, quality air and soil) for Iran's future generations and use the resources in an equitable way?		1	0	1	0.5		1	1	0	1	0	0.5	1	1	1	1	1		0.5	0.5	0	1	1	1		0.5	0.5	1	0.5	1	1	1	1	1	1		1	1	1	1	1	1	1	0		1
		70	How much has the Ministry of Health and Medical Education invested in health research over the last 20 years? What health impacts has this achieved?		0.5	0	0.5	0.5	1	1	1	0.5	1	0.5	0.5	1	0	1	0.5	0	1	0	0.5	0.5	0.5	1	0.5	0	1	1	0.5	0	0	0.5	0.5	1	0.5			1	1	1	1	1	0.5	1	1		1
		71	How do we establish a national data platform for informing evidence-based policy making across different ministries (e.g. Ministries of Health, Education, Infrastructure, and Social Care) for tackling major health issues (e.g. traffic accidents, violence, suicide, substance addiction, and natural disasters)?		1	0.5		1	1	1	1	1	1	0.5	1	1	1	1	1	0.5		0.5	0.5	0	0.5	1	1	1	0.5	1	1	1	1	1	1	1	1	1		1	0	1	1	1	1	1	0.5		1
		72	To provide the best attainable state of health for all Iranians,what roles should different ministries (including Health, Environment, Finance, Infrastructure, and Transport) play, and how should they work together?		1	0.5	1	1	1	1	1	1	1	0.5	1	0	1	1	1	1	0.5	0	1	0.5	0.5	1	0	0.5	1	1	0	1	1	1	1	1	0.5	1		1	1	1	1	1	1	1	0.5		1
		73	What is the most effective governance framework for ensuring the quality of health services in Iran?		1	0.5	0.5			1	1	1	1	0.5	1	0	1	0.5	1	1		1	1	0	0.5		1		0.5	1		1	1	1	1	1	0.5			1	0.5	1	1	1	1	1	0.5		1
		74	What is the best way to reform Ministry of Health and Medical Education’s organisational structure and culture?		0.5	0	1	0.5	1	1	1	1	1	1	1	1	1	1	0.5	1	0.5	0.5	1	0.5	0.5	1	1	0.5	0.5	1	0.5	1	1	1	1	1	1			1	0.5	1	1	1	1	1	1		1
		75	What is the best way to strengthen health research cooperation between academia and industry?		1	1	1	1	1	0.5	1	0.5	1	0.5	0	0	1	0.5		0.5	0	1	1	0.5	0.5	0.5	0	0.5	0.5	0.5	1		1	1	1	1	0.5	1		1	0.5		1	1	1	1	0.5		1
		76	How extensive is the medicalisation of governance of Iran's health sector, and what are its consequences?		1	0.5	0.5	1		1	0	1	1	1	1	0	0	1	1	1	1		1	0	0.5	1	1		0.5	1		1	1	1	1	1	0.5			1	0.5			1	1	0	1		0.5
		77	How do economic and political challenges at the regional and global level affect the implementation of national health plans in Iran? How do we design future health plans in a way that is more resilient to such challenges?		1	0.5	0.5	1		1	1	0.5	1	1	0.5	0.5	1	1	1	0.5	0	0.5	1	0.5	0.5	1	1	0.5	0.5	1		0.5	1	1	1	1	1	0.5		1	0.5		1		1	1	0.5		1
		78	What might be the best way to improve accountability and coordination between different government sectors (e.g. Health, Infrastructure, Environment, Social Welfare, and Urban Planning) and the private sector for the betterment of national health (e.g. by improving corporate social responsibility or investing into urban design measures such as parks to support or improve wellbeing)?		1	0		1	1	1	1	1	1	0.5	1	0	1	1	0.5	0.5		0.5	1	0.5	0.5	0.5	0.5	0	1	1			1	1	1	0.5	0.5	1		1	1	1	1	1	1	1	1		0.5
		79	What roles should private sector, NGOs and philanthropists play towards achieving the targets set out by the General Health Policies?		1		1	0.5		1	1	1	1	0.5	0.5	0.5	0	0.5	1	0.5		1	1	0.5	0.5	0	1	0	1	1	1	1	1	1	1	1	0.5	1		1	0.5	1	1	1	1	1	0.5		1
		80	How can we go about supporting and encouraging the private sector, NGOs and philanthropists to shift investment from treatment-related activities (e.g. building hospitals) to disease prevention and health promotion?		1		1	1	1	1		1	1	0.5	0.5	1	0	0.5	0.5	1		1	0.5	0.5	0.5	1	1	0.5	1	1		1	1	1	1	1	0.5	1		1	0.5	1	1	1	1	1	0.5		1
		81	What should be the role of private sector in the production of medical technologies (including vaccine production)? How can this be achieved?		1	0.5		1	0	1	1	0.5	0	0.5	0.5	0	0	1	0.5	1		0.5	0.5	0.5	0.5	1	1	0	0.5	1		0	0.5	1	0.5	1	1			0.5	1		1	0.5	1	1	0.5		0.5
		82	What might be the best model for the public sector to engage with non-government sectors (e.g. the private sector, and charities) in the provision of health services in Iran? How can it be implemented?		1	1	1	0.5	1	1	1	1	0.5	0.5	0.5	1	1	0.5	0.5	0.5	0	0	1	0.5	0.5	1	1	0.5	0.5	1	0.5	0.5	1	1	1	1	1			1	1	1	1	0.5	1	1	0.5		0.5
		83	How can we use resources provided by international organisations more efficiently?		1	0.5	1	0.5	0	1	0	1	0	0	0	0	1	0.5	1	0.5		0.5	0	0	0	0	0	0	0.5	1			1	1	0.5	1	0.5	1		1	0.5	1	1	1	1	1	0.5		0
		84	What are some of Iran's more successful health system reforms (e.g. Primary Health Care reforms in the 1980s)? What arethe underlying reasons for their successes?		1	0.5	1	0.5		1	1	0	1	0	0	0.5	0	1	1	0.5		0	1	0	0.5	0.5	0	0	0.5	1		1	0.5	1	1	0.5	1			1	1	1	1	1	0.5	1	0.5		1
		85	What are some of Iran's less successful reforms (e.g. transforming government hospitals into autonomous units)? What are the underlying reasons for their failures, and how should we go about addressing them?		1	0	1	1	0	1	1	1	1	0	0	0.5	0	0.5	1	0.5		0	1	0.5	0.5	0	0	0	0.5	1		0	1	0.5	0.5	1	0.5			1	0.5	1	1	1	0.5	1	1		0.5
		86	How can the current health system be reformed to cope with the challenges posed by rapid urbanisation in Iran in the coming decades?		1	1	1	1		1	1	1	1	1	1	1	0	1	1	0.5	0	1	0.5	0.5	0.5	1	1	0.5	1	1	0.5		1	1	1	1	0.5	1		1	0.5	1	1	1	1	1	1		1
		87	What are the main challenges in implementing and monitoring the progress of Iran's General Health Policies?		1	1	1	1		1	0.5	1	1	0.5	1	0	1	0.5	1	0.5		1	1	0.5	0.5	1	1	1	0.5	1		1	0.5	1	1	1	1	1		1	1	1	1	1	1	1	0.5		1
		88	Why does Iran's health system place such a heavy focus on treatment and medical specialisation instead of health promotion and prevention?		0	0.5	1	1	1	1	1	0	1	1	0.5	1	1	0.5	1	1	0.5	0	1	0	0.5	1	0.5	0	1	1		1	1	1	1	1	1			1	0	1	1	1	1	1	1		1
		89	What is the overall status of patient-provider relationship in Iran's private and public health service sectors? What can we do to improve it?		1	0	1	1	1	1	0	1	1	0.5	0.5	0	0	0	0.5	1	1	0.5	0.5	0	0.5	1	1	0	0.5	1		0.5	1	1	1	1	0.5			1	1	1	1	1	1	1	1		1
		90	What are the rates and patterns of health services usage in Iran (including outpatient/inpatient/public/private/paraclinical services) for different medical conditions?		1	0	1	1		1	1	1	1	0.5	1	0.5	0	0.5	0.5	0.5	1	1	1	0.5	0.5	0.5	1	0	1	1		0.5	1	1	1	1	0.5			1	1	1	1	1	0.5	1	1		1
		91	To what extent are health resources and services equally distributed across the country? To what extent do they meet the needs of the people? How do we reduce inequality in health service access in Iran and achieve universal health coverage?		1	0.5	1	1	1	1	1	1	1	0.5	1	1	1	1	1	0.5	1	1	0.5	0	1	1	1	1	1	1	1	1	1	0	1	1	1			1	0.5	1	1	1	1	1	1		1
		92	How can an intersectional approach improve access to healthy living environment and health services for vulnerable groups in Iran (e.g. women, children, and elderly)?		1	0	0.5	1		1	1	1	1	0.5	0.5	1	0	0.5	1	0.5		0.5	1	0.5	0.5	1	1	0	1	1		1	1	1	1	1	1			1	0.5	1	1	1	1	1	0.5		1
		93	To what extent is Iran's health policy and planning evidence-based? How can we shift Iran's health system planning from one that is impulsive and reactionary to one that is evidence-based and plans for sustainable long-term change?		1	0	1	0	1	1	1	1	1	1	0.5	0.5	1	1	0.5	1	1	0	0.5	0	0.5	1	1	0.5	0.5	1		0	1	1	1	1	1			1	0.5	1	1	1	1	1	0.5		1
		94	How do we improve primary health care services using an evidence-based approach?		0	1	1	1		1	1	0	1	0.5	1	1	1	0.5	0.5	1	1	0.5	1	0	1	1	1	0.5	1	1		1	1	1	1	1	1			1	1		0	1	1	1	0.5		1
		95	How can we replace the current physician-centred system with a team-based care approach (i.e. the provision of health services by at least two health professionals including medical doctors, clinical pharmacists, nurses who work collaboratively with patients, family caregivers and community service providers to achieve care)?		1	0	1	1	1	1	0.5	1	1	0.5	1	1	1	0.5	1	0.5	0	1	0.5	0	1	1	1	0	1	1		1	1	1	1	1	1			1	1	1	1	1	1	1	1		1
		96	What impacts do Iran’s public policies have on the health of its population? How can public policy be changed to improve population health?		1	0.5	1	0.5	1	1	1	1	1	1	0.5	0.5	0.5	1	1	1	1	1	0.5	0	1	1	1	1	1	1	1		1	1	1	1	0.5			1	1	1	0	1	1	1	0.5		1
		97	How can we achieve sustainable health financing in Iran?		1	1	0.5	0	0	1	1	0	1	0.5	1	0	1	0.5	0.5	1	0	1	1	0.5	0.5	0	1	0	1	1			1	1	1	1	1	1		1	1	1	1	1	1	1	1		1
		98	How comprehensive is Iran's health insurance coverage in general, and more specifically for vulnerable groups?		1	0.5	1	0.5	1	1	1	1	1	0.5	1		1	0.5	1	1		1	1	0	0	0	1	0	0.5	1	1	1	1	1	1	1	0.5			1	1	1	1	1	1	0.5	1		1
		99	What are the best insurance and tariff policies for covering treatment and rehabilitation services for mental disorders?		1	0	1	1	1	1		1	1	1	1	1	1	0.5	0.5	1		0	1	0.5	0.5	1	1	1	1	1		1	1	1	0.5	1	1			1	1	1	1	0.5	1	1	1		0
		100	How should we apply a Health Technology Assessment for incorporating new therapeutic interventions into Iran's health services (e.g. in terms of investigating relevant trade regulations and developing guidelines)?			1	1	0.5	1	1	1	1	1	0.5	0.5	0.5	1	1	0.5	0.5	0	1	1	0	1		1	1	0.5	1		0	1	1	1	1	1			1	1	1	1	1	1	1	0.5		1
		101	What health care payment models should we use at different levels of Iran's health system (e.g. fixed salary, fee-for-service)?		1	0.5		0.5	0	1	1	1	1	0.5	1	1	1	0	0.5	1	0	0.5	1	0	0.5	1	1	0	0.5	1		0.5	1	1	1	1	1			1	0.5	1	1	1	1	1	1		0.5
		102	What roles should public and private health insurance play towards achieving the targets set out by the General Health Policies?		1	0.5	1	1	1	1	1	1	1	1	1	1	1	0	1	0.5		0.5	0.5	0.5	0.5	0	1	0	0.5	1		1	1	1	1	0.5	1			1	1	1	1	1	1	1	1		1
		103	How do we reform Iran's health insurance system to improve equity?		1	0.5	1	1	1	1	1	1	1	1	1	1	1	0.5	0.5	1		1	1	0	0.5	1	1	1	1	1		1	1	1	1	1	1			1	1	1	1	1	1	1	1		1
		104	How does Iran compare to high-income countries in terms of health system efficiency and cost-effectiveness of health services and products?		1	0	1	1	1	1	1	1	1	0.5	1	0	1	1	0.5	0.5	0	0.5	0.5	0.5	0.5	1	0.5	0	0.5	0.5	0	0	0.5	1	1	1	1			1	0.5	1	0	1	1	0.5	1		1
		105	How do we develop a resilient economy that increases employment and efficiency of health system and prevents excessive import of pharmaceuticals and medical products?		1	0.5	0.5	0.5	0	1	0.5	0	1	0.5	1	0	1	0.5	0.5		0	0.5	1	0.5	0	0.5	0	0	0.5	1		0	1	1	1	1	0.5			1	0.5	1	1	1	1	0.5	0.5		1
		106	How good are health services in Iran in terms of service efficiency, cost-effectiveness, accessibility, affordability, professional ethics, use of evidence-based practice, quality of care, and patient-oriented care?		1	1	1	0.5	0.5	1	1	1	1	0.5	1	1	0	0.5	0.5	0.5	1	0	1	0.5	0.5	0.5	1	0.5	0.5	1	0	0	1	0	1	1	0.5			1	1	1	1	1	1	0.5	0.5		1
		107	What are the least important services offered by our health system and what are the least important topics covered in our medical curriculums? To what extent can their discontinuation provide savings to our health and education systems?		1	0	1	1	0	1	1	0	1	0	1	1	0.5	0.5		0		0	1	0	0.5	0.5	0.5	0	0.5	1		1	0.5	1	0.5	1	1			1	1	1	1	1	0.5	1	1		1
		108	Which of Iran's health system indicators are the most indicative of system efficiency and cost effectiveness?		1	0.5	0.5	1	1	1	1	0	1	0.5	0.5	0.5	1	0.5	1	0.5	1	0.5	1	0	0.5	1	1	0.5	0.5	0.5	0	0	1	1	1	1	1			1	1	1	1	1	1	1	1		1
		109	Within the health sector, which services, organisations, equipment and devices will become obsolete in ten year’s time?		0.5	0.5		1		0.5	1	0.5	1	0	1	0.5	0.5	0.5	0.5	0	0	1	1	0.5	0.5		0.5	0	0.5	1		0	1	1	0.5	1	0.5			1	0		1	0.5	1	1	0.5		0
		110	How can technologies and paramedicals be used in the future to cap the cost of health services while meeting the health needs of our citizens?		1	0	1	1		1	1	0	1	1	1	0	0	0.5		1		0.5	0.5	0	0.5	0.5	0.5	0	0.5	0	1	0	0	1	1	1	0.5			1	0.5		1	1	1	1	1		1
		111	What should be the cost–effectiveness threshold and criteria for making health interventions decisions in the Iranian context?		1			0.5		1	1	1	1	1	1	0.5	0	0.5	1	0.5	0.5	1	0.5	0.5	0.5	1	1		0.5	1		0.5	1	1	1	1	0.5			1	1	1	1	1	1	1	0.5		1
		112	Given the strict pharmaceutical pricing system in Iran (where a price ceiling is set for the drugs on the national gereric drugs list), how can we encourage competition between manufacturers to improve the quality of pharmaceutical products?		1	0	1	1	1	1	1	0.5	1	1	1	0	1	0.5	0.5	0.5		0	1	0	0.5		1	0	0	1		1	0	1	0.5	1	1			1	1	0.5	1	1	1	1	1		1
		113	What is the impact of Cohort Effect (i.e. variation in health status arising from different causal factors to which each birth cohort in a population is exposed as environment and society change) on health expenditure?		0.5	0	1	1	0	1	1	1	1	0	0.5	0	0	0.5	0.5	1	0	1	0.5	0	0.5	1	1		0.5	0.5		0.5	0	1	0.5	1	1			1	1		1	1	1	1	1		0.5
		114	How do we tailor our primary qualifications (e.g. Doctor of Medicine, and Doctor of Pharmacy) and higher qualifications (e.g. specialist training in psychiatry) in medical and health sciences in Iran to better serve the needs of the nation?		1	0	1		1	1	1	1	1	1	0.5	0.5	0	0.5	1	1		1	1	0.5	0.5		1	0.5	1	1		1	1	1	1	1	1			1	1	1	1	1	1	1	1		1
		115	How can we better incorporate the principles and methods of Traditional Iranian Medicine into Iran's health system and medical curriculum?		0			1	1	1	0	0	0	0	0	0	0	0.5		0.5	0	0	1	0	0		1	0	0.5	1	0	1	0.5	1		0	0			1	1		1	0	1	1	0		0.5
		116	What are the structural barriers for Iran in becoming a pioneer of health innovation (including drug discovery and development)? How do we establish an appropriate scientific governance and innovation system in health in Iran?		1	0	1	1	1	1	1	0.5	0	0.5	0.5	0	1	0.5	0.5	0		0.5	1	0	0.5	0.5	0	0	0.5	1	1	1	0.5	1	0.5	1	1			1	0.5		1	1	1	1	1
		117	Given the current capacity and resources in different parts of Iran, what should medical universities in each region (province) change in terms of research scope and strategy to make Iran a pioneer of medical science?		1	0.5	1	0.5	1	1	1	1	0	0	0	0	0.5	0.5		0.5	0		1	0		0	0.5	0	0.5	0.5	1	0	0.5	1	1	1	0.5	0		1	1	0.5	1	1	1	0.5	0.5		1
		118	What is the extent of brain drain amongst graduates of Iranian medical sciences over the past 10 years? How can we reduce it?		1		1	1	0	1	0	1	1	0	0.5	0	0	0	0.5	0.5	0	1	0.5	0.5	0.5	0	0	0	0	0.5		0.5	0	1	1	1	0.5			1	0.5	1	1	1	1	1	1		1
		119	What are the Islamic-Iranian principles on the provision of health services, education and research?		0.5		0.5		1	1		0	0	0	0	0	1	0.5	0.5	0.5	0	0	1	0	0.5	0	0	0	0	1	0.5	0.5		1	1	1	0	0		1	0.5		1	0	0.5	1	1		0.5
		120	How can we ensure that Islamic values and medical ethics are taken into consideration during the recruitment process of medical university staff and students?		1		0.5	1	0	1		0	0	0.5	0	0	1	0.5		0.5	0	1	0	0	0.5	0	0	0	0.5	0		0	0.5	1	1	1	1			1	0.5	0.5	1	0	0.5	1	0.5		1
		121	How should we remember and honour the most influential medical scientists in Iran's history?		0	0.5	0		0	1	0	0	0	0	0	0	0	0		0	0	0	0	0	0	0	0	0	0	0		0	0	1	0	0	0.5			0	1	1	0		0	0.5	0		0.5
		122	How is Islamic principals reflected in the General Health Policy of Iran?		0		0.5	1		1	0.5	0	0	0	0	0	1	0		0	0	0	0.5	0	0	0	1	0	0.5	0.5		0.5	0	1	1	1	0.5			1	1	0.5	0	0	1	0	0		1
		123	How effective and safe isTraditional Iranian Medicine; especially in preventing and treating NCDs such as metabolic or psychiatric disorders, neurodegenerative, cardiovascular and respiratory diseases, and substance abuse (including tobacco, alcohol, and narcotics)?		1		0	1	1	1		0	1	0	0	0	0	0.5		0.5		0	0.5	0.5	0	0.5	1	0	0.5	1	0	1	0.5		1	0.5	1			1	0.5	1	1		1	0.5	1		0.5
		124	Which Traditional Iranian Medicines (herbs or formulas) have the potential to be developed into new pharmaceutical products for mass production?		0.5		1	0.5	1	1	1	0.5	0.5	0	0	0	0	0	0.5	0		0.5	0.5	0	0.5	0	0.5	0	0.5	0.5		1		1		1	0.5			1	1	1	1		1	1	0		0
		125	How cost-effective is it to cover natural products or Traditional Iranian Medicine under our national health insurance?		0.5	0	1	1	1	0	1	0	0	0	0	0	0	0.5	0.5	0.5	0	0.5	0.5	0	0.5	0.5	1	0	0.5	1		1	0		0.5	0.5	1			1	0.5	0.5	1		1	1	0
		126	How well do key concepts in Traditional Iranian Medicine translate into modern medicine?		0			1	1	1	0	0		0	0	0	0	0	0.5	0		0	0.5	0	0		1	0	0.5	1		1	0.5		0.5	0	0.5			1	0.5	0.5	1	0	0.5	1	0		0
		127	What should be the health-related rights and responsibilities of Iranians, and how should they be implemented?		1	1	1	0	0.5	1	1	0.5	1	0.5	0	0	1	1	0.5	0.5		0.5	0.5	0	1	0	1	0	0.5	1	1	1	1	1	1	1	1			1	0.5	1	1	1	1	1	0		0.5
		128	What is the most effective way of improving community-based health education in Iran?		1	0	1	1		1		1	0	0.5	0.5	1	1	0.5	1	0.5		0.5	1	0	1	1	0	0	0.5	1	1	1	1	1	1	0.5	1			1	1	1	1	1	1	1	0.5		1
		Researchers'Code			#22	#23	#24	#26	#27	#28	#29	#210	#21	#211	#212	#213	#214	#217	#219	#221	#222	#223	#224	#225	#226	#227	#228	#229	#231	#234	#235	#236	#237	#238	#239	#240	#241	#242	#243	#244	#246	#247	#250	#252	#256	#258	#259	#260	#261
		Original RQ Number	Impact on Economy
		1	What were the leading causes of death and morbidity in Iran in different age groups at a national and subnational level over the past 20 years? What are the projections by the years 2025 and 2030?		1	0.5	1		0	1	1	1	1	1	1	0	0	0.5		1	1	0.5	0.5	0	0	1	1	0	0.5	1		0	1	1	1	1	1	1		1	1	1	0	1	0.5	1	1		1
		2	What are the leading non-communicable diseases (e.g. diabetes, stroke, cardiovascular disease, hypertension, and cancer) in Iran now and in 2030? How are they distributed across the country and what are their underlying causes?		1	0.5	1		0	1	1	1	1	1	1	0.5	0	0.5	1	0.5	0.5	1	0.5	0.5	0	1	0.5	0	0.5	1		0.5	1	1	1	1	1			1	1	1	1	1	1	1	1		1
		3	What are the economic burdens of leading non-communicable diseases (e.g. diabetes, hypertension, cardiovascular diseases, and common cancers)?		1	0	1	1	0	1	1	1	1	0.5	1	1	0.5	1	1	1	0.5	1	1	0.5	0	1	0.5	0	0.5	0.5	0	1	1		1	1	1			1	1	1	1	1	1	1	1		1
		4	What are the most effective and cost-effective population-level interventions for reducing and managing non-communicable diseases (e.g.Ischemic Heart Diseases, diabetes, stroke, hypertension, and dementia) and traffic accidents in the Iranian context?		1	1	1	1	1	1	1	1	1	1	1	1	1	0.5	1	1	1	0.5	1	0.5	1	1	1	0	0.5	1		1	1	1	0.5	1	1			1	0.5	1	1	1	1	1	1		1
		5	What should be Iran's non-communicable diseases prevention strategry? How could it be integrated into primary health care?		1	0.5	1	1	1	1	1	1	1	0.5	1	1	1	0	1	0.5	1	0.5	1	1	0.5	1	1	0	0.5	0.5		1	1		0.5	1	1			1	1	1	1	1	1	1	1		1
		6	How effective are polypills (e.g. a combination of drugs that lower blood pressure and cholesterol) in controlling non-communicable diseases’ risk factors in Iran?		1	0.5	1		0.5	0.5	1	0.5	1	0.5	0	0	0	1	0.5	0.5		1	0.5	0.5	0		0	0	0	1		0.5	0	1		1	1			0.5	0	1			1	1	1
		7	What is the current status of occupational health in Iran? What are some of the problems in our current interventions for addressing occupational health? How can we improve them?		1	0	1	1	1	1	1	1	1	0	1	0.5	0.5	0	1	1	0	0.5	0.5	0.5	1	1	0.5	0	0.5	1			1	1	0.5	1	0.5			1	0.5	1	0	1	1	1	0		1
		8	What are the most effective and cost-effective population-level interventions for preventing the uptake of tobacco smoking and helping smokers quit?		1	0		1	1	1		1	0	0.5	0.5	1	1	0.5	1	0.5	0	0.5	0.5	1	0.5	0.5	1	0	0.5	1		1	1	1	0.5	1	1			1	0	1	0	1	1	1	1		1
		9	What are the barriers to the full implementation of Iran's comprehensive anti-smoking laws?		1	0	0.5	1	0	1		1	1	0.5	0.5	0.5	1	1	1	0.5	0.5	0.5	1	1	0.5	1	0.5	0	0.5	1		0	1			1	1			1	1	1	1	1	1	1	1		1
		10	What is the health status and common health problems in Iran's elderly population? How will these change by the year 2030? What is the economic burden of these problems and how can we reduce this burden?		1	0.5	1	0.5	1	1	1	1	1	1	1	0.5	1	0.5	0.5	0.5	0.5	0.5	0.5	0	0	1	0	0	0.5	1		0	0.5	1	0.5	1	1	1		1	1	1	1		1	1	1		1
		11	What are the health-related rights of the elderly population under Iranian law? What are the most effective ways of empowering Iran's elderly population, especially women (given their longer life expectancy and proneness of living alone in their old age)?			0	1	1	1	1		1	0	0	0	0.5	1	0.5		0.5	0	0	0.5	0.5	0	1	0.5	0	0	0.5	1	1	1	0.5	0.5		0.5			1	0.5	1	1	1	0.5	1	0		1
		12	What knowledge and attitude are held towards the elderly by Iran's healthcare providers, policymakers, and the public?		1	0	1	1	0	1	1	0.5	0	0.5	0	0.5	0	0		0		0.5	0.5	0	0.5	0.5	0	0	0	0		0	0.5	0	0	1	1			1	0	1	1	0.5	0.5	1	0.5		1
		13	What protective and supportive measures are currently in place to meet the needs of Iran's elderly citizens and ensure their safety (e.g. priority seating on public transports, and pro-elderly training in the police force)? How can these measures be improved and better implemented?		1		1	1	0	0.5	1	0	0	0	1	0	0	0	0.5	0	0	0.5	1	0	0	0.5	0.5	0	0.5	0.5	0.5	0	1		0	1	0.5			1	0.5	1	1	1	0.5	1	0.5		0.5
		14	What is the current mental health status of Iran? What are some of the common biological, socioeconomic, and environmental risk factors of mental disorders in Iran overall, and in particular, in children? How can we change them?		1	0	1	1	1	1		0.5	0	0.5	1	0.5	1	0	0.5	0.5	0.5	0.5	0.5	0.5	0	1	0	0	0	0.5	0.5		1	0.5	0	1	1			1	1	1	1	1	1	1	0.5		1
		15	What are the socioeconomic risk factors of addiction in Iran and how can we change them?		1	0.5	0.5	1	1	1	1	1	1	0.5	0	1	1	0	1	0.5	1	0.5	1	1	1	1	1	0	0.5	1		1	1	1	1	1	1			1	1		1	1	1	1	0		0.5
		16	What are the strengths and limitations of Iran’s existing national mental health measures? What are the most effective ways for improving mental health in Iran? How do we promote appropriate use of mental health services?		1	0	1	1	0	1		1	0	0.5	0.5	0	0	0	1	0.5	0.5	0	1	0.5	0.5	1	0	0	0.5	0		0.5	1	1	0.5	1	0.5			1	0.5	1	1	0	1	1	0.5
		17	What early interventions are currently available for psychiatric disorders in Iran? How effective are they?		1		1	0.5	0	1		1	1	0	1	0	1	1	0.5	0	0	0	0.5	0	0		1	0	0	1	1	1	0.5	1	0.5	1	1			1	1	1	1		1	0.5	0		0
		18	How can we optimise the role of primary health care to improve prevention and treatment of mental health problems in Iran?		1	0.5	1	1		1		1	1	0.5	0	0	0	0		0.5	0	1	1	0.5	0.5	1	0.5	0	0	0.5		0.5	1	1	0	1	1			1	0.5	1	0	1	1	1	0.5		0.5
		19	How do we develop a comprehensive and sustainable community empowerment programme that helps improve spiritual and mental wellbeing of and relations amongst community members?		1		0	0.5	0	1		1	1	0.5	0	0	1	0.5	0.5	0.5	0	0.5	1	0.5	0	1	0	0	0	0.5		0.5	1	1	0.5	1	0.5			1	1	0.5	0	1	1	1	0.5		1
		20	How can we improve Iran's national interventions for prevention and treatment of substance addiction in different groups (e.g. school children and staff at the industries)?		1	0	0.5	0	1	1		1	1	0.5	0.5	0.5	1	0.5		0.5	0	0.5	0.5	0.5	0	1	0.5	0	0.5	1			1	1	0.5	1	1			1	1	1	0	1	1	1	0		1
		21	What is the burden of dementia in Iran at a national and subnational level? How are dementia incidence and prevalence affected by factors such as gender, education, and rural versus urban residency? What are the risk factors of dementia that are unique to Iran?		0.5	0.5	1	0.5	0	1	1	0.5	0	0.5	1	0	0.5	0	0.5	0	0	0.5	0.5	0	0.5	1	0	0	0	0		0.5	1	1	0.5	1	1			0.5	1	1	1	0.5	0.5	1	0.5
		22	At which stages of dementia do people seek medical assistance in Iran? How does this vary between groups with different levels of education?		0.5	0	1	0.5	0	0	1		1	0.5	0.5	0	0	0	0.5	0		0	0.5	0	0		0	0	0	0.5		1	1	1	0	1	0.5			0.5	0	1	0	0.5	0.5	1	0.5
		23	What is the state of sexual and reproductive health in Iran? What are the barriers for improving sexual and reproductive health in Iran, and how do we overcome them?		0.5	0	1	1	1	1	1	1	0	0	1	1	0.5	0.5		0.5	0	0.5	1	0	0	1	1	0	0.5	0		0	1		0	1	1			1	1	1	0	0.5	0.5	1	0.5		1
		24	What is the level of HIV knowledge amongst young people in Iran, and what is the extent to which they engage in high-risk behaviours?		0.5	0	0.5	0.5	0	1	1	1	0	0	0	0	1	0		0	0	0	0.5	0	0	1	0.5	0	0	0		0	0.5	1	0	0.5	0.5			1	1	1	0	1	1	1	0		1
		25	What is the level of sexual knowledge, and attitudes towards sex and sexual partners amongst Iranian couples? To what extent does inadequate formal sex education lead to sexual dissatisfaction, unprotected sex, unwanted pregnancy, and violence?		1	0	0.5	0.5	0	1	1	1	0	0	0.5	0.5	0.5	0	0.5	0	0		1	0	0	0	0.5	0	0	0.5		0	0.5	0	0.5	0.5	1	1		1	0.5	1	1	1	0.5	0.5	0.5		1
		26	What is the level of sexual and reproductive health knowledge amongst Iranian adolescents and youths? What are their sources of information? What health risks (e.g. risk of STDs) does the current level of knowledge pose?		1	0	1	0.5	1	1	1	1	0	0	0	0.5	0.5	0		0.5	0.5	0	0.5	0	0	1	0.5	0	0.5	0		0	1	1	0	1	0.5			1	0.5	1	1	1	1	1	0		1
		27	What are the most effective interventions for reducing HIV/STDs incidence amongst vulnerable groups (e.g. sex workers, intravenous drug users, homeless people, and immigrants)? What are the best models of service provision for these groups?		1	0			1	1	1	1	0	0	0.5	0	1	0	0.5	0.5	0	0	1	0.5	0	0	1	0	0.5	1		0	1	1	0.5	1	1			1	1	1	1	1	1	1	0.5		1
		28	What are the most effective interventions for increasing treatment adherence in HIV positive patients? What are the most effective preventive interventions for reducing mother-to-child transmission (PMTCT)?		1	0	0	0.5	1	1	1	0	0	0	0	0	1	0		0.5	0	0.5	0.5	0	0	0.5	1	0	0.5	0.5		0	1	1	0.5	1	1			1	1	1	1	1	1	1	0
		29	Which national and regional interventions should be in place to improve fetal health?		1	0	1	0.5	1	1	1	0	0	0	0	0		0	0.5	0.5		0	0.5	0	0.5	1	0.5		0	0.5		1	1	1	0.5	1	1			1	1	1	0	1	1	1
		30	What are the major gaps in Iran's health surveillance and information systems? How can we overcome these gaps (e.g. by setting up birth cohorts, demographic and health surveillance systems, and/or conducting national/provincial health surveys)?		1	0.5	1	1	1	1	1	1	0	0.5	0.5	0.5	1	0.5		0.5	0	1	0	0	0.5	1	0.5	0	0.5	0.5		0.5	1	1	0	1	1			1	1	1	0	0.5	1	1	0.5		1
		31	How do we develop better dementia screening and diagnostic tools to improve early detection and differential diagnosis of dementia in Iran across patients of all education, language, cultural and occupational backgrounds?		0.5	0	1	0.5	1	1	1	0.5	0	0.5	1	0	0	0	1	0	0	0.5	0.5	0.5	0	1	0.5	0	0	0.5		0	1	1	0.5	1	0.5			1	1	1	0	1	1	1	0
		32	How do behavioural and psychiatric symptoms of dementia patients differ between Iran and other countries?		0		1	0.5	0	0.5	1	0	0	0	0	0	0	0	0.5	0	0	0	0	0	0	0	0	0	0	0.5			0	0	0	0.5	0.5			0.5	1	1	1		0.5	1	0
		33	What is the state of polypharmacy (use of 4 or more medication) amongst Iran's elderly?		1	0.5	1	0.5	1	1	1	0.5	0	0.5	1	0	0.5	0.5	0.5	0		0.5	1	0	0.5		0.5	0	0.5	1		0	1		0	1	0.5			1	1	0.5	0	1	1	1	0.5		1
		34	What role should pharmacogenetics (personalised medicine) play in medical intervention in Iran, and how should it be integrated into Iran's medical system (e.g. national drug list and guidelines)?		0	0.5	1	0.5	0	1	1	0.5	1	0.5	1	0	0	1	0.5	0.5		1	0.5	0	1		0	0	0.5	1		0.5	1	1	0.5	1	1			1	1	1	1	1	1	1	0		0.5
		35	How should we manage resources (technological and human resources) for producing the 18 vaccines specified in Iran's National Vaccination Programme?		1	1	1			1	1	0.5	1	1	0.5	0.5	1	1	0.5	1		1	1	0	1		0	1	0.5	1		0	1	1	0.5	1	1			1	1	1	1	0.5	1	1	1		1
		36	What medical and pharmaceutical products (e.g. drugs, vaccines, and medical equipments) will be most profitable in the national and international markets in 10 year’s time? What role(s) should Iran play in their development and production?		1	0.5	1	0.5	1	1	1	0.5	1	1	1	0	0	1	1	1		1	1	0.5	1		1	1	1	1		1	1	1	1	1	1			1	1	1	1	1	1	1	1		1
		37	What is the best model for providing Iran's pharmaceutical services?		1	0.5	1	1	1	1	1	0.5	1	0.5	0.5	0	0	1	0.5	0.5		1	1	0.5	1		1	0.5	0.5	1		1	1	1	1	1	1			1	0.5		1	1	1	1	1		1
		38	What is the current status of antibiotic resistance in Iran and future predictions? What is the current antibiotic prescription pattern(s) of medical practitioners in Iran? What can we do to promote more rational use of antibiotics?		1	0.5	1	0.5	1	1	1	0.5	1	0	1	0.5	0	1	0.5	1		0.5	1	0.5	1		1	0.5	1	1		0	1	1		1	1			1	1	1	0	0.5	1	1	0.5		1
		39	How do we improve the foundation of family as a mean to improve population health in Iran?		1			1	0	1		1	0	0	0	0	0	0	0.5	0.5	0	0.5	1	0	0.5	1	0.5	0	0.5	0.5		0	1	1	1	1	1			1	1	1	0	1	0.5	1	0		1
		40	What are the most effective community-based interventions for reducing high-risk behaviour (e.g. intravenous drug use, unprotected sex) amongst adolescents living in slums and other deprived areas in villages and cities?		1	0	1	1	1	1	1	1	1	0	0.5	1	0.5	0.5	0.5	0.5		0.5	1	0.5	0.5	1	1	0	0.5	0.5			1	1		1	1			1	1		0	1	1	1	0.5		0.5
		41	What role should the Ministry of Health and Medical Education play in social harm reduction (e.g. substance use, unemployment, divorce)?		1	0	1	0.5	1	1		1	0	0.5	0.5	1	0	0.5		1	0	0	0.5	0.5		1	0	0	0	1		0.5	1	1	0.5	1	1			1	0.5	1	1	1	0.5	1	0		1
		42	Which clinical guidelines should we prioritise in developing and/or adapting in the Iranian context?		1	1	1	0	0	1	0	0.5	1	0.5	0.5	0	0	0.5		0			1	0	1		0.5	1	1	0		0	1	1	0.5	1	1			1	0.5	1	1	1	1	1	0		1
		43	How will climate change affect the health of people living in different parts of Iran (e.g. in terms of prevention and management of infectious and non-communicable diseases, malnutrition and other health issues due to problems with water and food security, and health impacts of forced migration of people living in climate vulnerable areas)?		0.5	0.5	1	1		1	1	0.5	1	0.5	1	1	0.5	1	0.5	0.5		0.5	0.5	0.5	1	1	1	0	0.5	1	1	0	0.5	1	0.5	1	0.5	1		1	0.5	1	1	1	1	1	0		0.5
		44	How is the probability of natural disasters distributed across different parts of Iran? How prepared are residents in disaster-prone areas for responding to such disasters, and why?		1	1	1	1	0	1	1	1	1	0	0	1	1	0.5	0.5	0.5		0	0.5	0.5	1	1	0.5	0	0.5	1	1	1	1		0.5	1	1	1		1	1	1	1	1	1	1	0.5		1
		45	What are the health impacts of natural and man-made disaster and how do social factors (e.g. level of education of the affected population, number of registered NGOs and cultural and sport centres in the affected region) affect the consequences? What roles should Minisry of Health and Medical Education play in (i) building population resilience before the occurrence of disasters; and (ii) reducin…		1	0	0.5	1		1	1	1	0	0.5	0	1	1	0.5	0.5	0	0.5	1	0.5	0.5	0.5	1	1	0	0.5	0.5	1	0.5	0.5	0	0.5	1	1	1		1	1	1	1	1	1	1	0		0.5
		46	How would climate change affect the quality of surface and groundwater in Iran? What health impacts would it have on population health?		1	0.5		1		1	1	0.5	1	0.5	1	1	0	1	0.5	0.5	0	0.5	0.5	0.5	0	1	1	0	0.5	0.5	1	0	1	1		1	1	1		1	1	1	1	1	0.5	1	0.5		0.5
		47	How would the decline in agricultural produce from climate change affect the level of malnutrition in Iran?		1	0.5	1	0.5		1	1	1	0	0	0	1	0	1	1	0.5		0	0.5	0	1	1	1		0	1	1	1	1	1	0.5	0.5	0.5	1		1	1	1	1	0.5	1	1	0.5		0.5
		48	How would climate change affect air quality in Iranian cities and what health impacts would this have?		1	0.5	0.5	0.5	1	1	1	0	0	0.5	1	0.5	0.5	0.5		0.5		0.5	1	0	0	1	1	0	0	1	1	0	1	1	0.5	1	1	1		1	1	1	1		1	1	1		1
		49	How prepared are each level of Iran's health system in dealing with disasters (natural and unnatural)? How can we improve our disaster preparedness?		1	1	0.5	0.5	1	1	1	0.5	1	1	0	1	0	0		0.5	0.5	0.5	0.5	0.5	1	1	0.5	0	0.5	0.5	0	0.5	1	0	0.5	1	0.5	1		1	1	1	1	1	1	1	0.5		1
		50	How do we create an early warning system for natural disasters across all health facilities in Iran?		1	0	1	1	0	1		0.5	0	1	1	1	0	0	0.5	0.5	0	0	1	0.5	1	1	0		0.5	1	1	1	1	0	0.5	1	1	1		1	1	1	0	1	1	1			1
		51	How do we improve collaboration at a national, regional, and global level to better educate the public and policymakers of the health impacts of climate change, and put in place more effective strategies to improve our climate change preparedness (including health systems preparedness) in Iran and beyond?		1	0.5	0.5	0.5		1	1	1	1	0.5	1	0	0	1	0.5	0.5		0.5	0.5	0	0	1	1	0	0	0.5	1	0.5	1	1	0.5	1	0.5	1		1	0.5	1	1	1	1	1	0.5		1
		52	How well does Iran's climate change policy align with the SDGs? To what extent can the policy serve as an instrument for achieving some of the health-related SDG targets?		0	0.5		0.5	0	1	1	0	0	0	1	1	0	1	0.5	0.5		0	0.5	0	1	1	1	0	0.5	0.5	0	0	1	0	0.5	1	0.5	1		1	0.5	1	0		1	0.5	1		1
		53	What are the estimated cost of natural disasters (e.g. earthquake and flood) and unnatural disasters (e.g. acts of terrorism) in Iran?		1	0		0.5	0.5	1	1	0.5	1	0.5	1	0	1	1	0.5	0.5	0	1	0.5	0	1	1	1	0	0.5	0.5	1	1	0.5	1	1	1	1	1		1	1	1	1	1	1	1	0.5		1
		54	What are the adverse impacts of environmental destructions (e.g. deforestation, rapid urbanisation), degradation (e.g. loss of wetland, quality fresh water supply, fertile farmland) and pollution (e.g. by industries) on animal and human health in Iran, and what can we do to reduce these impacts?		1	0.5	1	0.5	1	1	1	1	0	0.5	1	1	0.5	1		1	0	1	0.5	0.5	0.5	1	1	0	0.5	1	0.5	0	0.5	1	0.5	0.5	0.5	1		1	0.5	1	1		1	1	0.5		1
		55	What are the health impacts of Iran's water crisis? For example, how has the Lake Urmia water crisis impacted the health of residents in nearby provinces? What can the Ministry of Health and Medical Education and health centres across the country do to respond to water crises?		1	0.5	1	0.5	0	1	1	1	1	0.5	1	1	0	1	1	0.5		0.5	0.5	0.5	1	1	1	0.5	0.5	1	1	0	1		0.5	1	1	1		1	1	1	1	1	1	1	0.5		1
		56	How does the petroleum industry affect the health of Iranians (especially, children in urban slums, and people who live close to the oil fields and production facilities)?		1	0.5	1			1	1	1	0	0	1	0		0	0.5	0.5		0.5	1	0.5	0.5	1	0.5	0	0.5	0.5	0.5	0	0.5	1	0.5	1	1	1		1	1	0.5	0	1	1	0.5	0		1
		57	What community-based strategies can we use to reduce energy consumption and environmental pollutants in order to improve health and prevent disease?		1	0	0.5	0.5		1	1	1	1	0.5	1	0	1	1	1	1	1	1	1	0.5	0.5	1	1	0	0.5	1		0	1			1	1			1	0.5	1	1	1	1	1	0.5		1
		58	What are the health impacts of satellite jamming on people living in different parts of Tehran?		1	0	0.5	0.5	1	1	1	1	0	0	0	1	0	0.5		0.5	0		0	1	0	1	1	0	0.5	0.5		0	0.5	1	0	1	1	1		1	0.5	0.5	1		1	0	0		0.5
		59	How does the overuse of agricultural poisons affect human health in northern Iran?		1	0	0.5	0.5	1	1	1	0.5	0	0.5	1	0	1	1	0.5	0.5	0	0.5	0.5	0	0.5	1	1	0	0.5	0.5		0.5	1	0.5	0	1	1	1		1	1	1	1	1	1	1			1
		60	What health threats do regional instability and subsequent refugee crisis pose on the Iranian population? What can we do to prevent them?		1	0		0.5		1		0	0	1	0.5	1	0	0.5	1	0.5		0	1	0	1	1	0		0.5	0	1	0	1		0	1	1			1	1		1	1	1	1	0		1
		61	What are the causes of deaths during Iran's earthquakes (e.g. injuries, insufficient access to clean water)? How do we better predict the health impacts of earthquakes?		1	0		1	1	1	1	0.5	0	0.5	0.5	0	1	0		0.5	0.5	0.5	0.5	0	0.5	1	0.5	0	0.5	0	1	0	1	1	0.5	1	1			1	1	1	1	1	1	1	0.5		1
		62	How effective and cost-effective are the current national programmes for improving nutrition? What are the barriers for eating healthy in Iran?		1	0	1	1	1	1	1	1	0	0.5	0.5	1	1	1	1	0.5		0.5	1	0	0.5	1	0.5	0	0.5	0.5		1	1	1	1	1	1	1		1	0.5	1	1	1	1	1	1		0.5
		63	What are the barriers for adding quality and health labels to food products in Iran, and adjusting prices to reflect food quality?		1			0.5	1	1	1	0.5	1	0	0.5	0	1	1	0.5	1		1	1	0	0.5	1	0		0.5	0			0.5	1	0.5	1	1			1	0		0	1	0.5	1	1		1
		64	How do we empower Iranians (especially children, adolescents, and youths) to start eating healthy early in life?		1	0.5	1	0.5	1	1	1	1	0	0.5	0	0.5	1	0.5	0.5	0.5	0	0.5	0.5	0.5	0	1	1	0	0.5	1	0.5	0	1	1	0.5	1	0.5			1	0.5	1	0	1	1	1	1		1
		65	How do we develop urban spaces in a way that promotes healthy lifestyle (including healthy diets and physical activities) in Iran?		1	0		0.5	1	1	1	1	1	0.5	0.5	0.5	0.5	0.5	1		0	1	1	0	1	1	0	0	0.5	0.5	1	1	1	1	0.5	1	1	1		1	1	1	0	1	1	1	1		0.5
		66	How do we design healthy and ethical diets for Iranians that take into consideration environmental sustainability, culture, affordability and taste?		1	0.5	1	1	0.5	1		0	1	0.5	0	0	1	1	1	0	0	0	0.5	0	0.5	1	1	0	0.5	0.5		1	1	1	1	1	1			1		1	0	1	1	1	1		1
		67	What are the best tools for assessing nutrient consumptions in national studies?		0	0		0.5	0	1	1	0	0	0.5	0	0	0	1		0	0.5	0	0.5	0	1	0	0.5	0	0.5	0.5		0	0			0.5	1				1	1	1	1	1	0.5			0.5
		68	How safe and nutritious is our food across different parts of the country?		1	0	1	1	0	1	1	1	0	0.5	1	0	0	0.5	0.5	0.5	0	0	0.5	0	0.5	1	1	0.5	0.5	0		0	1	1	0	1	1			1	1	1	1	1	0.5	1	0
		69	How do we secure basic resources (clean water, safe food, quality air and soil) for Iran's future generations and use the resources in an equitable way?		1	0.5	1	0.5	1	1	1	0	1	0.5	0.5	0.5	1	1	1	0.5		1	1	0.5	1	1	1		0.5	0.5	1	1	1	1	0.5	1	1	1		1	1	1	1	1	1	1	0		1
		70	How much has the Ministry of Health and Medical Education invested in health research over the last 20 years? What health impacts has this achieved?		1	0	0.5	0.5	1	1	1	0.5	1	0.5	0.5	1	0	1		0	0	0	0.5	0	0.5	1	0.5	0	0.5	1	0	1	0.5	0.5	0.5	1	0.5			1	1	1	0	1	1	1	1		1
		71	How do we establish a national data platform for informing evidence-based policy making across different ministries (e.g. Ministries of Health, Education, Infrastructure, and Social Care) for tackling major health issues (e.g. traffic accidents, violence, suicide, substance addiction, and natural disasters)?		1	0		1	1	1	1	1	1	0.5	0.5	0.5	1	0.5	1	0.5		1	0.5	0	0.5	1	0.5	0.5	0.5	0.5	0.5	0.5		1		1	1	1		1	0	1	1	1	1	0.5	0.5		1
		72	To provide the best attainable state of health for all Iranians,what roles should different ministries (including Health, Environment, Finance, Infrastructure, and Transport) play, and how should they work together?		1	0	1	1	1	1	1	1	1	0.5	0.5	0	1	1	0.5	0.5	0.5	0	1	0	0.5	1	0	0.5	0.5	1			1	1		1	1	1		1	1	1	1	1	1	1	0.5		1
		73	What is the most effective governance framework for ensuring the quality of health services in Iran?		1	0	0.5	1		1	1	1	1	0.5	0	0	1	0.5	0.5	0.5		0	0.5	0.5	0		1		1	0.5		0	1	1	0.5	1	0.5			0.5	0.5	1	1	1	1	1	0.5		1
		74	What is the best way to reform Ministry of Health and Medical Education’s organisational structure and culture?		0.5	0	1	1		1	1	1	1	1	0.5	1	1	0.5	0.5	1	0.5	1	1	0	0	1	0.5	0.5	0.5	1	0.5	0.5	1	1	1	1	1			1	0.5	1	1	1	1	1	1		1
		75	What is the best way to strengthen health research cooperation between academia and industry?		1	1	1	0.5	1	1	1	0.5	1	0.5	0	0	1	1		0.5	0	1	1	0	1	1	0	0.5	0.5	1	1	0.5	1	1	1	1	1	1		1	1		1	1	1	1	0.5		1
		76	How extensive is the medicalisation of governance of Iran's health sector, and what are its consequences?		1	1	0.5	0.5		1	0	1	1	1	1	0	0	1	1	1	1		1	0	0.5	1	1		0.5	0.5		0	1	1	1	1	0.5			1	0.5			1	1	0	1		0.5
		77	How do economic and political challenges at the regional and global level affect the implementation of national health plans in Iran? How do we design future health plans in a way that is more resilient to such challenges?		1	0.5	0.5	1			1	0.5	1	1	0.5	0	1	1	1	0.5	0	0.5	0.5	0.5	0.5	1	0.5	0.5	0	1		0	1	1	1	1	1	1		1	0.5		1		1	0	0.5		1
		78	What might be the best way to improve accountability and coordination between different government sectors (e.g. Health, Infrastructure, Environment, Social Welfare, and Urban Planning) and the private sector for the betterment of national health (e.g. by improving corporate social responsibility or investing into urban design measures such as parks to support or improve wellbeing)?		1	0		1	0	1	1	1	0	0.5	0	0	1	1	0.5	0.5		0.5	1	0	0.5	0.5	0.5	0	0.5	0.5		0.5	1			0.5	0.5	1		1	1	1	0	1	1	1	1		0.5
		79	What roles should private sector, NGOs and philanthropists play towards achieving the targets set out by the General Health Policies?		1		1	0.5		1	1	1	0	1	0.5	0	0	0.5		1		1	1	0.5	0	0	0.5	0	0.5	1	0.5	0	1	1	1	1	1	1		1	0.5	1	1	1	1	1	0.5		1
		80	How can we go about supporting and encouraging the private sector, NGOs and philanthropists to shift investment from treatment-related activities (e.g. building hospitals) to disease prevention and health promotion?		1		1	1	1	1		1	1	0.5	0	1	0	0.5		1		1	0.5	0	0	1	0.5	0.5	0.5	1		1	1	1	0.5	1	0.5	1		1	0.5	1	1	1	1	1	1		1
		81	What should be the role of private sector in the production of medical technologies (including vaccine production)? How can this be achieved?		1	1		1	0	1	1	0.5	1	1	1	0	0	1	1	1		1	1	0	1	1	1	0	1	1		0.5	1	1	1	1	1			1	1		0	0.5	1	1	0.5		1
		82	What might be the best model for the public sector to engage with non-government sectors (e.g. the private sector, and charities) in the provision of health services in Iran? How can it be implemented?		1	1	1	1	1	1	1	1	1	1	0.5	0	1	1	0.5	1	0	0	1	0.5	0.5	0.5	0.5	0.5	1	1	0.5	1	1	1	1	1	1			1	1	1	1	1	1	1	0.5		0.5
		83	How can we use resources provided by international organisations more efficiently?		1	0.5	1	0.5	0	1	0	1	0	0	0	0	0.5	0.5	0.5	0.5		1	0.5	0	0	0	0	0	0.5	1		1	0	1	0.5	1	0.5	1		0	0.5	1	1	0.5	0.5	1	0		0
		84	What are some of Iran's more successful health system reforms (e.g. Primary Health Care reforms in the 1980s)? What arethe underlying reasons for their successes?		1	0.5	1	1		1	0	0	1	0	0	0	0	1	0.5	0.5		0	0.5	0	0	0.5	0	0	0	0.5		0.5	0	1	0.5	0.5	0.5			1	1	1	1	1	0.5	1	0		1
		85	What are some of Iran's less successful reforms (e.g. transforming government hospitals into autonomous units)? What are the underlying reasons for their failures, and how should we go about addressing them?		1	0	1	1	0	1	1	1	1	0	0	0.5	0	0.5	0.5	1		0	1	0.5	0.5	0	0	0	0.5	0.5			1	0.5	0.5	1	0.5			1	0.5	1	1	1	0.5	1	1		0.5
		86	How can the current health system be reformed to cope with the challenges posed by rapid urbanisation in Iran in the coming decades?		1	1	1	1		1	1	1	1	1	0.5	1	0	1	1	0.5	0	1	1	0.5	0.5	1	0.5	0	0.5	0.5	1	0.5	1	1	0.5	1	0.5	1		1	0.5	1	1	1	1	1	1		1
		87	What are the main challenges in implementing and monitoring the progress of Iran's General Health Policies?		1	0	1	0		1	0.5	1	0	0.5	1	0	1	0.5	0.5	0.5		1	1	0	0.5	1	0.5	0	0	1		0	1	1	1	1	1	1		1	1	1	1	1	0.5	1	0		1
		88	Why does Iran's health system place such a heavy focus on treatment and medical specialisation instead of health promotion and prevention?		0	1	1	1	1	1	1	0	1	1	0.5	0	1	0		0.5	0.5	0	1	0	0	1	1	0	0.5	1		0.5	1	1	0.5	1	1			1	0	1	1	1	1	1	1		1
		89	What is the overall status of patient-provider relationship in Iran's private and public health service sectors? What can we do to improve it?		1	0	1	1	0	1	0	1	1	0	0.5	0	0	1	0.5	0.5		0	1	0.5	0	0	0.5	0	0	0		0	1	1	0.5	1	0.5			0.5	1	1	0	1	0.5	0.5	1		0
		90	What are the rates and patterns of health services usage in Iran (including outpatient/inpatient/public/private/paraclinical services) for different medical conditions?		1	0	1	1		1	1	1	1	1	1	0.5	0	0.5	0.5	1	1	1	1	0	0	0.5	1	0	1	0.5		0.5	1	1		1	0.5			1	1		0	1	0.5	1	1		1
		91	To what extent are health resources and services equally distributed across the country? To what extent do they meet the needs of the people? How do we reduce inequality in health service access in Iran and achieve universal health coverage?		0.5	1	1	1		1	1	1	0	0.5	1	1	1	1	1	0.5	1	1	0.5	0	0.5	0	0.5	0	0.5	0.5	1		1	0	0.5	1	1			1	1	1	0	1	1	1	1		1
		92	How can an intersectional approach improve access to healthy living environment and health services for vulnerable groups in Iran (e.g. women, children, and elderly)?		1	0	0.5	1		1	1	1	0	0.5	0.5	1	0	0	0.5	0.5		0.5	1	0	0	1	0.5	0	0.5	0.5		0	1	1	0.5	1	1			1	0.5	1	1	0.5	0.5	1	0		1
		93	To what extent is Iran's health policy and planning evidence-based? How can we shift Iran's health system planning from one that is impulsive and reactionary to one that is evidence-based and plans for sustainable long-term change?		1	0	1	0	1	1	1	1	0	1	0	0.5	1	0.5		1	1	0	1	0	0	1	1	0.5	0.5	1		0	1	1	1	1	1			1	0.5	1	1	1	1	1	0.5		1
		94	How do we improve primary health care services using an evidence-based approach?		0	0.5	1	1		1	1	0	1	0.5	0.5	0.5	1	0		1	1	0.5	1	0	0	1	0.5	0	0.5	0.5		0.5	1	1	0.5	1	1			1	1		0	1	1	1	0.5		1
		95	How can we replace the current physician-centred system with a team-based care approach (i.e. the provision of health services by at least two health professionals including medical doctors, clinical pharmacists, nurses who work collaboratively with patients, family caregivers and community service providers to achieve care)?		1	0	1	0.5	1	1	0.5	0.5	1	1	1	0	1	0.5	0.5	0.5	0	1	0.5	0.5	0.5	1	0.5	0	1	1		1	1	1	0.5	1	1			1	1	1	1	1	1	1	1		1
		96	What impacts do Iran’s public policies have on the health of its population? How can public policy be changed to improve population health?		1	0	1	0.5	1	1	1	1	1	1	0.5	0	0.5	1	0.5	1	1	1	0.5	0.5	1	1	0	0.5	0.5	0.5	0.5	0	0.5	1	0.5	1	0.5			1	1	1	0	1	1	1	0.5		1
		97	How can we achieve sustainable health financing in Iran?		1	1	0.5	0	1	1	1	0	1	0.5	1	0	1	1	1	1	0	1	1	0	0.5	1	1	0.5	1	1		1	1	1	1	1	1	1		1	1	1	1	1	1	1	1		1
		98	How comprehensive is Iran's health insurance coverage in general, and more specifically for vulnerable groups?		1	0.5	1	1	1	1	1	1	0	0.5	1		1	1	1	0.5		1	1	0	0	0	0.5	0	0.5	1	1	1	1	1		1	0.5			1	1	1	0	1	0.5	0	1		1
		99	What are the best insurance and tariff policies for covering treatment and rehabilitation services for mental disorders?		1	0.5	1	0.5	1	1		1	1	1	1	0	1	0.5		0.5		0	1	0	0	1	0	0	0.5	1		1	0.5	1	0.5	1	1			1	1	1	1	0.5	1	1	0.5		0
		100	How should we apply a Health Technology Assessment for incorporating new therapeutic interventions into Iran's health services (e.g. in terms of investigating relevant trade regulations and developing guidelines)?			0.5	1	1	1	1	1	0.5	1	0.5	1	0	1	1	0.5	0.5	0	1	1	0.5	0.5		0	0.5	1	1		0	1	1	1	1	1			1	1	1	1	1	1	1	0.5		1
		101	What health care payment models should we use at different levels of Iran's health system (e.g. fixed salary, fee-for-service)?		1	0		1	1	1	1	1	1	0.5	1	0	1	1	1	1	0	1	1	0	0.5	1	0.5	0	1	1		1	1	1	1	1	1			1	1	1	1	1	1	1	1		1
		102	What roles should public and private health insurance play towards achieving the targets set out by the General Health Policies?		1	0.5	1	0.5	1	1	1	1	1	1	1	1	1	0.5	1	1		1	1	0	1	0	0.5	0	0.5	1		1	1	1	0.5	0.5	1			1	1	1	1	1	1	1	1		1
		103	How do we reform Iran's health insurance system to improve equity?		1	1	1	1	1	1	1	1	1	1	1	1	1	1	1	1		1	1	0.5	1	1	0.5	0.5	1	1		0	1	1	0.5	1	1			1	1	1	0	1	1	1	1		1
		104	How does Iran compare to high-income countries in terms of health system efficiency and cost-effectiveness of health services and products?		1	0	1	0.5	1	1	1	1	1	1	1	0.5	1	0.5	0.5	0.5	0	1	0.5	0.5		1	0.5	0	0.5	0.5	0	1	0.5	1	1	1	1			1	0.5	1	0	1	1	1	1		1
		105	How do we develop a resilient economy that increases employment and efficiency of health system and prevents excessive import of pharmaceuticals and medical products?		1	1	0.5	1	1	1	0.5	0.5	1	0.5	1	0	1	1	1	0.5	0	1	1	0.5	1	1	0	0	1	1		0.5	1	1	1	1	1			1	0.5	1	1	1	1	0.5	0.5		1
		106	How good are health services in Iran in terms of service efficiency, cost-effectiveness, accessibility, affordability, professional ethics, use of evidence-based practice, quality of care, and patient-oriented care?		1	0.5	1	1	0	1	1	1	1	0.5	0.5	1	0	0.5	1	0.5	1	0	1	0	1	1	0	0	0	1	0	1	1	0	0.5	1	0.5			1	0.5	1	0	1	1	0.5	1		1
		107	What are the least important services offered by our health system and what are the least important topics covered in our medical curriculums? To what extent can their discontinuation provide savings to our health and education systems?		1	0.5	1	1	1	1	1	0	1	0	1	1	0.5	1	0.5	1		0	1	1	1	1	0.5	0	0.5	1		1		1	0.5	1	1			1	1	1	1	0.5	1	1	0.5		1
		108	Which of Iran's health system indicators are the most indicative of system efficiency and cost effectiveness?		1	0.5	1	1	1	1	1	0	1	0.5	1	0	1	0.5	0.5	0.5	1	0.5	1	0	0.5	1	0.5	0	0	0.5	0	0	1	1	1	1	1			1	1	1	1	1	0.5	1	1		1
		109	Within the health sector, which services, organisations, equipment and devices will become obsolete in ten year’s time?		1	0.5		1		1	1	0.5	1	0.5	1	1	0.5	1	1	0.5	0	1	1	0	0.5		0.5	0	1	1		1	1	1	1	1	0.5			1	0		0	1	1	1	1		1
		110	How can technologies and paramedicals be used in the future to cap the cost of health services while meeting the health needs of our citizens?		1	0.5	1	1		1	1	0	1	1	1	0	0	1	0.5	0.5		1	1	0	1	1	1	1	0.5	1	1	1	0.5	1	1	1	0.5			1	0.5		1	1	1	1	1		1
		111	What should be the cost–effectiveness threshold and criteria for making health interventions decisions in the Iranian context?		1			0.5		1	1	1	1	1	1	1	0	1	1	0.5	0.5	1	1	0	1	1	1		0.5	1		1	1	1	1	1	0.5			1	1	1	0	1	1	0.5	0.5		1
		112	Given the strict pharmaceutical pricing system in Iran (where a price ceiling is set for the drugs on the national gereric drugs list), how can we encourage competition between manufacturers to improve the quality of pharmaceutical products?		0.5	0	1	1	1	1	1	0.5	1	0.5	0.5	0	1	1	1	1		1	1	0.5	1		0.5	0	0.5	1		1	1	1	0.5	1	1			1	1	1	0	1	1	1	1		1
		113	What is the impact of Cohort Effect (i.e. variation in health status arising from different causal factors to which each birth cohort in a population is exposed as environment and society change) on health expenditure?		1	0.5	1	1	0	1	1	1	1	1	0.5	0	0	0.5		1	0	1	1	0.5	0.5	1	0.5		0.5	1		1	1	1	1	1	1			1	1		0	1	1	1	0.5		0.5
		114	How do we tailor our primary qualifications (e.g. Doctor of Medicine, and Doctor of Pharmacy) and higher qualifications (e.g. specialist training in psychiatry) in medical and health sciences in Iran to better serve the needs of the nation?		1	0.5	1	1	1	1	1	1	1	1	0.5	0.5	0	0.5	1	0.5		0.5	1	0.5	0.5		1	0.5	0.5	1		0	1	1	1	1	1			1	1	1	1	1	1	0	1		1
		115	How can we better incorporate the principles and methods of Traditional Iranian Medicine into Iran's health system and medical curriculum?		0			1	1	1	0	0	0	0	0	0	0	0.5	0.5	0	0	0	0.5	0	0.5		1	0	0	1	0	1	0.5	1	0	0	0			1	1		1	0	1	1	0
		116	What are the structural barriers for Iran in becoming a pioneer of health innovation (including drug discovery and development)? How do we establish an appropriate scientific governance and innovation system in health in Iran?		0.5		1		1	1	1	0	1	0.5	0.5	0	1	1	1	0.5		1	0.5	0	1	0.5	0	0	0.5	1	1	1	1	1	1	1	1			1	0.5		1	0	1	1	1
		117	Given the current capacity and resources in different parts of Iran, what should medical universities in each region (province) change in terms of research scope and strategy to make Iran a pioneer of medical science?		1	0	1	0.5	1	1	1	1	0	0	0.5	0	0.5	0.5		0.5	0		0.5	0		0	0	0	0.5	1	1	0.5	0.5	1	1	1	0	0		1	1	0.5	1	1	1	0.5	1		1
		118	What is the extent of brain drain amongst graduates of Iranian medical sciences over the past 10 years? How can we reduce it?		1		1	1	0	1	1	1	1	1	1	0	0	0.5	1	0.5	0	0.5	0.5	0.5	1	0.5	1	0	0.5	0.5		0	0.5	1	1	1	1			1	0.5	1	1	1	1	1	1		1
		119	What are the Islamic-Iranian principles on the provision of health services, education and research?		0		0.5		1	1		0	0	0	0	0	0.5	0		0	0	0	1	0	0	0	0	0	0	1	0.5		0	1	1	1	0	0		1	0.5		1	0	0.5	0	0.5		0.5
		120	How can we ensure that Islamic values and medical ethics are taken into consideration during the recruitment process of medical university staff and students?		1		0	0.5	0	1		0	0	0	0	0	1	0		0	0	0.5	0	0	0	0	0	0	0.5	0		0	0.5	1	0.5	1	1			1	0.5	0.5	1	0	0.5	0	0		0.5
		121	How should we remember and honour the most influential medical scientists in Iran's history?		0	0	0		0	1	0	0	0	0	0	0	0	0		0	0	0	0	0	0	0	0	0	0	0			0	1	0	0	0.5			0	1	1	0		0	0.5	0		0.5
		122	How is Islamic principals reflected in the General Health Policy of Iran?		0		0.5	1		1	0.5	0	0	0	0	0	1	0		0	0	0	0	0	0	0	0	0	0.5	0.5		0	0	1	1	1	0.5			0.5	1	0.5	0	0	0.5	0	0		1
		123	How effective and safe isTraditional Iranian Medicine; especially in preventing and treating NCDs such as metabolic or psychiatric disorders, neurodegenerative, cardiovascular and respiratory diseases, and substance abuse (including tobacco, alcohol, and narcotics)?		0.5		0	0.5	1	1		0	1	0	0	0	0	1				0	0.5	0	0.5	0	0.5	0	0	1	0	1	0		0.5	0.5	1			1	0.5	1	0		1	0.5	0		0.5
		124	Which Traditional Iranian Medicines (herbs or formulas) have the potential to be developed into new pharmaceutical products for mass production?		0.5		1	0.5	1	1	1	0.5	1	0	0	0	0	0.5	1	0		1	1	0	1	0	1	1	0	1		1	0.5	1	1	1	1			1	1	1	1		1	1	0.5		0
		125	How cost-effective is it to cover natural products or Traditional Iranian Medicine under our national health insurance?		0.5	0	1	1	1	1	1	0	1	0	0	0	0	0.5	0.5	0	0	0	0.5	0	0.5	0	1	1	0.5	0.5		1	0.5		0.5	0.5	1			1	0.5	1	1		1	1	0
		126	How well do key concepts in Traditional Iranian Medicine translate into modern medicine?		0			1	1	1	0	0		0	0	0	0	0		0		0	0.5	0	0		0	1	0	1		0	0.5		0.5	1	0.5			1	0.5	1	0	0	0.5	0	0		0
		127	What should be the health-related rights and responsibilities of Iranians, and how should they be implemented?		1	0.5	1	1	0.5	1	1	0.5	0	0.5	0	0	0.5	0.5	0.5	0.5		1	0.5	0	0.5	0	0.5	0	0	0.5	0.5	0	1	1	0.5	1	1			0.5	0.5	1	0	1	1	1	0		0.5
		128	What is the most effective way of improving community-based health education in Iran?		1	0	1	1		1		1	0	0.5	0.5	1	1	0.5		0		0.5	0.5	0.5	1	1	0	0	0	0.5	1	0.5	1	1	0.5	0.5	1			1	1	1	1	1	1	1	0.5		0.5
		Researchers'Code			#22	#23	#24	#26	#27	#28	#29	#210	#21	#211	#212	#213	#214	#217	#219	#221	#222	#223	#224	#225	#226	#227	#228	#229	#231	#234	#235	#236	#237	#238	#239	#240	#241	#242	#243	#244	#246	#247	#250	#252	#256	#258	#259	#260	#261
		Original RQ Number	Capacity Building
		1	What were the leading causes of death and morbidity in Iran in different age groups at a national and subnational level over the past 20 years? What are the projections by the years 2025 and 2030?		0	0	1	0.5	0	1	1	1	0	0.5	1	0	0	0	0.5	0.5	1	0	1	0	0	1	1	0	0	1		1	1	1	1	1	1	1		1	1	1	1	1	0.5	1	1		0.5
		2	What are the leading non-communicable diseases (e.g. diabetes, stroke, cardiovascular disease, hypertension, and cancer) in Iran now and in 2030? How are they distributed across the country and what are their underlying causes?		0	0	1	0.5	0	1	1	1	0	1	1	0	0	0.5	0.5	0.5	0	0.5	1	0.5	0	0	0.5	0	0	0		1	0	1	1	1	1			1	0.5	1	1	1	0.5	1	0.5		1
		3	What are the economic burdens of leading non-communicable diseases (e.g. diabetes, hypertension, cardiovascular diseases, and common cancers)?		1	0	1	0.5	0	1	1	1	0	1	1	0	0.5	0.5	0.5	0.5	0.5	0.5	1	1	0.5	0	0.5	0	0	1	1		0		0.5	1	1			1	1	1	1	1	0.5	1	0.5		1
		4	What are the most effective and cost-effective population-level interventions for reducing and managing non-communicable diseases (e.g.Ischemic Heart Diseases, diabetes, stroke, hypertension, and dementia) and traffic accidents in the Iranian context?		0	0	1	0.5	0	1	1	1	0	0.5	1	1	1	0	0.5	0.5	1	0.5	0.5	0.5	0.5	1	0.5	0	0	0		1	1	1	0.5	1	1			1	0.5	1	1	1	1	0.5	1		1
		5	What should be Iran's non-communicable diseases prevention strategry? How could it be integrated into primary health care?		0	0.5	1	0.5	0	1	1	1	0	0.5	1	1	1	0	0.5	0.5	1	0.5	0.5	1	0	1	0.5	0	0	0.5		1	1		1	1	1			1	1	1	1	1	1	1	1
		6	How effective are polypills (e.g. a combination of drugs that lower blood pressure and cholesterol) in controlling non-communicable diseases’ risk factors in Iran?		0	0	0.5	0.5	0	1	1	0	0	0.5	1	0	0	0.5		0		0	0.5	0.5	0		0	0	0	0		1	0.5	1		1	0.5			0.5	0	1			0.5	1	0.5
		7	What is the current status of occupational health in Iran? What are some of the problems in our current interventions for addressing occupational health? How can we improve them?		0	0	1	0	0	1	1	1	0	0	1	0	1	0	0.5	0.5	0	0	0.5	0	1	0.5	0	0	0	0		1	0	1	0.5	1	0.5			1	0.5	1	1	1	0.5	0.5	0		0
		8	What are the most effective and cost-effective population-level interventions for preventing the uptake of tobacco smoking and helping smokers quit?		1	0		0.5	0	1		1	0	0	1	1	1	0	0.5	0.5	0	0.5	0.5	1	0	0	0.5	0	0	0		1	1	1	0.5	1	1			1	0	1	1	1	0.5	0.5	1		0.5
		9	What are the barriers to the full implementation of Iran's comprehensive anti-smoking laws?		0	0	0.5	1	0	1		1	0	0	1	0.5	0.5	0	0.5	0.5	0	0.5	1	1	0	0	0.5	0	0	0		0.5	1			1	1			1	0.5	1	1		0.5	0	0.5		1
		10	What is the health status and common health problems in Iran's elderly population? How will these change by the year 2030? What is the economic burden of these problems and how can we reduce this burden?		0	0	1	0.5	0	1	1	1	0	0.5	1	0.5	1	0.5	0.5	1	0.5	0.5	1	0	0.5	1	0.5	0	0	0		1	0	0.5	0.5	1	1	1		1	0		1		0.5	1	1		0.5
		11	What are the health-related rights of the elderly population under Iranian law? What are the most effective ways of empowering Iran's elderly population, especially women (given their longer life expectancy and proneness of living alone in their old age)?			0	1	1	0	0		1	0	0	1	0.5	1	0	0.5	0.5	0	0.5	0	0.5	0	1	0.5	0	0	0	0.5	0.5	0	0.5	0.5		0.5			1	0.5	1	0	1	0.5	1	0.5		0
		12	What knowledge and attitude are held towards the elderly by Iran's healthcare providers, policymakers, and the public?		1	0	1	1	0	0.5	1	0.5	0	0	1	0.5	0	0		1		0.5	0.5	0	0	0	0	0	0	0			0	1	0.5	1	1			1	0.5	1	0	1	0.5	1	0.5
		13	What protective and supportive measures are currently in place to meet the needs of Iran's elderly citizens and ensure their safety (e.g. priority seating on public transports, and pro-elderly training in the police force)? How can these measures be improved and better implemented?		0		1	0.5	0	1	1	0	0	0	1	0	0	0	0.5	0.5	0	1	0.5	0.5	0	1	0.5	0	0	0.5	0.5	1	0		0.5	1	0.5			1	0.5	1	1	1	0.5	1	0.5		0.5
		14	What is the current mental health status of Iran? What are some of the common biological, socioeconomic, and environmental risk factors of mental disorders in Iran overall, and in particular, in children? How can we change them?		0	0	1	1	0	1		0	0	0	1	0	1	0	0.5	0.5	0.5	0.5	0.5	0.5	0	0.5	0.5	0	0	0	0.5	1	1	0.5	0.5	1	1			1	1	1	1	1	1	1	0.5		0.5
		15	What are the socioeconomic risk factors of addiction in Iran and how can we change them?		0	0	0.5	0.5	1	0.5	1	1	0	0	1	1	1	0.5	0.5	0	1	1	1	1	0	0	0.5	0	0	0		1	0.5	1	0.5	1	1			1	0.5		1	1	0.5	1	0		0.5
		16	What are the strengths and limitations of Iran’s existing national mental health measures? What are the most effective ways for improving mental health in Iran? How do we promote appropriate use of mental health services?		1	0	1	0.5	0	1		1	0	0.5	1	0	0	0	0.5	0.5	0.5	0	0.5	0.5	0.5	1	0.5	0	0	0		1	1	1	1	1	0.5			1	0.5	1	1	0	1	1	0.5
		17	What early interventions are currently available for psychiatric disorders in Iran? How effective are they?		1		0.5	0.5	0	1		1	0	0	1	0	0.5	0.5		0	0	0	0.5	1	0		1	0	0	0	1	1	0	1	1	1	1			1	0.5	1	1	1	0.5	0.5	0		0
		18	How can we optimise the role of primary health care to improve prevention and treatment of mental health problems in Iran?		1	0.5	1	0.5		1		1	0	0	0.5	0.5	0	0	0.5	0.5	0	1	0.5	0	0	1	1	0	0	0			1	1	0.5	1	1			1	0.5	1	1		1	1	0		0.5
		19	How do we develop a comprehensive and sustainable community empowerment programme that helps improve spiritual and mental wellbeing of and relations amongst community members?		1		0	0.5	0	1		1	0	0.5	0.5	0	0.5	0.5	0.5	0.5	0	0.5	0.5	0	0.5	1	0.5	0	0	1		1	1	1	1	1	1			1	0	1	1	1	1	1	0		0.5
		20	How can we improve Iran's national interventions for prevention and treatment of substance addiction in different groups (e.g. school children and staff at the industries)?		1	0	0.5	0	0	1		1	0	0	1	0.5	1	0	0.5	0.5	0	0.5	1	0.5	0	1	0.5	0	0	0.5		1	1	1	1	1	1			1	1	1	1	1	1	0.5	0		1
		21	What is the burden of dementia in Iran at a national and subnational level? How are dementia incidence and prevalence affected by factors such as gender, education, and rural versus urban residency? What are the risk factors of dementia that are unique to Iran?		0	0	1	0	0	1	1	0.5	0	0.5	1	0	0.5	0	0.5	0.5	0	0.5	0.5	0	0	0	0	0	0	0		1	0	1	0.5	1	1			0.5	0.5	1	1	1	0.5	0.5	0
		22	At which stages of dementia do people seek medical assistance in Iran? How does this vary between groups with different levels of education?		0	0	1	0.5	0	1	1		0	0	1	0	0	0		0		0.5	0.5	0.5	0		0.5	0	0	0		1	0	0.5	0.5	1	0.5			0.5	0.5	1	0	1	0.5	0.5	0.5
		23	What is the state of sexual and reproductive health in Iran? What are the barriers for improving sexual and reproductive health in Iran, and how do we overcome them?		0	0	1	0.5	0	1	1	1	0	0	1	1	1	0	0.5	1	0	0.5	1	0	0	0	1	0	0	0		1	0		0.5	1	1			1	1	1	1	1	0.5	1	1		0.5
		24	What is the level of HIV knowledge amongst young people in Iran, and what is the extent to which they engage in high-risk behaviours?		0.5	0	0.5	1	0		1	1	0	0	0	0	0.5	0		0.5	0	0.5	0.5	0	0	0	1	0	0	0		0.5	0	1	0.5	0.5	1			1	0	1	0	1	1	1	0		0.5
		25	What is the level of sexual knowledge, and attitudes towards sex and sexual partners amongst Iranian couples? To what extent does inadequate formal sex education lead to sexual dissatisfaction, unprotected sex, unwanted pregnancy, and violence?		1	0	0.5	0	0	0.5	1	1	0	0	1	1	0.5	0	0.5	1	0	1	1	0	0	0	0	0	0	0.5		1	0.5	0	0.5	0.5	1	0.5		1	0.5	1	1	1	0.5	0.5	0.5		1
		26	What is the level of sexual and reproductive health knowledge amongst Iranian adolescents and youths? What are their sources of information? What health risks (e.g. risk of STDs) does the current level of knowledge pose?		0	0	1	0	0	0.5	1	1	0	0	1	0	1	0	0.5	1	0.5	0.5	1	0	0	0.5	1	0	0	0		1	1	1	1	0.5	1			1	0	1	1	1	0.5	1	0		0.5
		27	What are the most effective interventions for reducing HIV/STDs incidence amongst vulnerable groups (e.g. sex workers, intravenous drug users, homeless people, and immigrants)? What are the best models of service provision for these groups?		0	0			0	0	1	1	0	0	1	0	0.5	0		0.5	0	0	0.5	0	0	0	0.5	1	0	0		1	1	1	0.5	1	1			1	0.5	1	1	1	0.5	1	1		0.5
		28	What are the most effective interventions for increasing treatment adherence in HIV positive patients? What are the most effective preventive interventions for reducing mother-to-child transmission (PMTCT)?		0	0	0	0.5	0	1	1	0	0	0	1	0	0.5	0.5			0	0.5	0.5	0	0	0.5	0.5	0	0	0		1	1	1	0.5	1	1			1	1	1	1	1	0.5	0.5	1
		29	Which national and regional interventions should be in place to improve fetal health?		0	0	0.5	0.5	0	1	1	0	0	0.5	1	1	1	0.5	0.5	0		0	0.5	0	0	1	0.5		0	0		1	0	1	1	1	1			1	1	1	1	1	0.5	1
		30	What are the major gaps in Iran's health surveillance and information systems? How can we overcome these gaps (e.g. by setting up birth cohorts, demographic and health surveillance systems, and/or conducting national/provincial health surveys)?		1	1	1	1	1	1	1	1	1	0.5	1	1	1	0	1	1	0	0	1	0	0.5	1	1	1	0	1		1	1	1	0.5	1	1			1	0.5	1	0	1	0.5	1	1		1
		31	How do we develop better dementia screening and diagnostic tools to improve early detection and differential diagnosis of dementia in Iran across patients of all education, language, cultural and occupational backgrounds?		0.5	0.5	1	0	0	1	1	0.5	0	0.5	1	0	0	0	0.5	1	0	1	0.5	0	0	1	0.5	0	0	1		0.5	1	1		1	0.5			1	0.5	1	0	1	1	1	0
		32	How do behavioural and psychiatric symptoms of dementia patients differ between Iran and other countries?		0		1	0.5	0	0	1	0	0	0	1	0	0	0	0.5	0	0	0	0.5	0	0.5	0	1	0	0	0		1	0	0	0	0.5	0.5			0.5	0.5	1	1		0.5	0.5	0
		33	What is the state of polypharmacy (use of 4 or more medication) amongst Iran's elderly?		0	0	1	1	0	0	1	0.5	0	0	1	0	0		0	0		0	0.5	0	0		0.5	0	0	0		0	0.5		0	1	0.5			0.5	1	0.5	1	1	0.5	1	0		0.5
		34	What role should pharmacogenetics (personalised medicine) play in medical intervention in Iran, and how should it be integrated into Iran's medical system (e.g. national drug list and guidelines)?		0	0	0.5	0.5	0	1	1	0.5	1	0.5	1	0	0	0	0.5	0.5		1	0.5	0	0		0.5	0.5	0	1		0.5	0	1	1	1	1			1	0.5	1	1	0	1	1	0		0.5
		35	How should we manage resources (technological and human resources) for producing the 18 vaccines specified in Iran's National Vaccination Programme?		1	1	1			1	1	0.5	0	1	0.5	0.5	1	1	0.5	1		0.5	1	0.5	0		0	0	0	1		1	1	1	0.5	1	1			0.5	0.5	1	1	1	0.5	1	1		0
		36	What medical and pharmaceutical products (e.g. drugs, vaccines, and medical equipments) will be most profitable in the national and international markets in 10 year’s time? What role(s) should Iran play in their development and production?		0	0	1	0.5	1	1	1	0.5	0	1	0.5	0	0	0.5	0.5	0.5		0.5	1	0	0		1	0.5	0	0.5		0	0	1	0.5	1	1			1	1	1	1	1	1	1	0		0
		37	What is the best model for providing Iran's pharmaceutical services?		0	0.5	1	1	1	0.5	1	0.5	0	0	1	0	0	0.5		0		0	0.5	0	0.5		0.5	0	0	0		1	1	1	1	1	1			1	1		1	1	1	1	0.5		0.5
		38	What is the current status of antibiotic resistance in Iran and future predictions? What is the current antibiotic prescription pattern(s) of medical practitioners in Iran? What can we do to promote more rational use of antibiotics?		0	0.5	0.5	0.5	0	1	1	0.5	0	0	1	0.5	0	0.5		0.5		0.5	0.5	0.5	0		0.5	0	0	0		1	1	1	0.5	0.5	1			1	0.5	1	0	1	1	0.5	0.5		0.5
		39	How do we improve the foundation of family as a mean to improve population health in Iran?		0			1	0	1		1	0	0	1	0	0	0		0.5	0	0	1	1	0.5	1	1	0	0	0.5		1	1	1	1	1	0.5			1	0.5	1	1	1	0.5	0.5	0		0.5
		40	What are the most effective community-based interventions for reducing high-risk behaviour (e.g. intravenous drug use, unprotected sex) amongst adolescents living in slums and other deprived areas in villages and cities?		1	0	1	0.5	0	1	1	1	0	0	1	1	0.5	1	0.5	0		1	1	0	0	0	1	0	0	0.5			1	1	1	1	1			1	1		0	0	0.5	0.5	0.5		0.5
		41	What role should the Ministry of Health and Medical Education play in social harm reduction (e.g. substance use, unemployment, divorce)?		0	0	1	0.5	0	1		1	0	0.5	1	1	0	0.5		0.5	0	0.5	1	0.5		0	1	0	0	0		0	1	1	0.5	1	1			1	0.5	1	1	1	1	0.5	0		0
		42	Which clinical guidelines should we prioritise in developing and/or adapting in the Iranian context?		1	0.5	1	0	0	1	0	0.5	0	0	1	0	0	1		0.5		0.5	1	0	0		0.5	1	0	1		0.5	0	1	1	1	1			1	0.5	1	1	1	0.5	1	0		0
		43	How will climate change affect the health of people living in different parts of Iran (e.g. in terms of prevention and management of infectious and non-communicable diseases, malnutrition and other health issues due to problems with water and food security, and health impacts of forced migration of people living in climate vulnerable areas)?		0	0	1	1		1	1	0.5	0	0	1	1	1	0.5	0.5	0		0.5	0.5	0.5	0	1	1	1	0	0	0.5	1	0	1	0.5	1	0.5	1		1		1	1	1	0.5	1	0		0.5
		44	How is the probability of natural disasters distributed across different parts of Iran? How prepared are residents in disaster-prone areas for responding to such disasters, and why?		0	0	1	1	0	1	1	0.5	0	0.5	1	1	1	0.5	1	0.5		0.5	0.5	0.5	0.5	1	0	0	0.5	0	1	0.5	1		1	1	1	1		1	0	1	1	1	0.5	1	0		0.5
		45	What are the health impacts of natural and man-made disaster and how do social factors (e.g. level of education of the affected population, number of registered NGOs and cultural and sport centres in the affected region) affect the consequences? What roles should Minisry of Health and Medical Education play in (i) building population resilience before the occurrence of disasters; and (ii) reducin…		0	0	0.5	0.5		0.5	1	1	0	0	0.5	0.5	1	0.5	0.5	1	0.5	0.5	1	0	0	1	0.5	0	0	0	0.5	1	0	0	0.5	1	1	1		0.5	0	1	1	1	1	1	0		0.5
		46	How would climate change affect the quality of surface and groundwater in Iran? What health impacts would it have on population health?		0	0.5		1		1	1	0.5	1	0	1	0.5	0	0.5	0.5	1	0	0.5	0.5	0	0	1	1	0	0	0	0	1	0	1	0.5	1	0.5	1		1	0.5	1	1	1	0.5	0.5	0		0.5
		47	How would the decline in agricultural produce from climate change affect the level of malnutrition in Iran?		0	0	1	1	0	1	1	0.5	0	0	1	1	0	1	0.5	0		0	0.5	0.5	0.5	0	1		0	0	1	0	1	1	1	0.5	0.5	1		1	0	0.5	1	0.5	1	0	0		0.5
		48	How would climate change affect air quality in Iranian cities and what health impacts would this have?		1	1	0.5	1	0	1	1	0	0	0.5	1	0	0.5	0.5		0.5		0.5	1	0	0	1	1	0.5	0	0	1	1	0	1	0.5	1	0.5	1		1	0.5	1	1		0.5	0.5	0.5		0.5
		49	How prepared are each level of Iran's health system in dealing with disasters (natural and unnatural)? How can we improve our disaster preparedness?		0	0.5	0.5	0.5	1	1	1	0.5	1	0.5	1	0.5	0	0	0.5	1	0.5	0.5	1	0.5	0.5	1	1	0	0	0.5	1	0.5	1	0	0.5	1	0.5	1		1	0.5	0.5	1	1	1	0.5	0		1
		50	How do we create an early warning system for natural disasters across all health facilities in Iran?		1	0	1	0.5	1	1		0	0	0.5	1	0.5	0	1	1	0.5	0	0.5	0.5	0.5	0	1	0.5		0	1	1	1	1	1	0.5	1	1	0		1	1	1	1	1	0.5	0.5			0.5
		51	How do we improve collaboration at a national, regional, and global level to better educate the public and policymakers of the health impacts of climate change, and put in place more effective strategies to improve our climate change preparedness (including health systems preparedness) in Iran and beyond?		0	0.5	0.5	0.5		1	1	1	0	0.5	1	0	0	0.5		1		0	0.5	0	1	1	1	0	0	1	1	0.5	0.5	1	0.5	1	0.5	1		1	0	1	1	1	0.5	1	0.5		0
		52	How well does Iran's climate change policy align with the SDGs? To what extent can the policy serve as an instrument for achieving some of the health-related SDG targets?		0	0		1	0	1	1	0	0	0	0.5	1	0	0.5	0.5	1		0	0.5	0.5	0.5	1	1	0	0	0.5	1	0	0	0	0.5	1	0.5	1		1	0.5	1	1		0.5	0.5	0		0
		53	What are the estimated cost of natural disasters (e.g. earthquake and flood) and unnatural disasters (e.g. acts of terrorism) in Iran?		0	0		0.5	0	1	1	0.5	0	0	1	0	0.5	0.5		1	0	0	0.5	0.5	0.5	0	0	0	0	0.5	1	1	0		0.5	1	1	0		1	0	1	1	1	0.5	0	0		0.5
		54	What are the adverse impacts of environmental destructions (e.g. deforestation, rapid urbanisation), degradation (e.g. loss of wetland, quality fresh water supply, fertile farmland) and pollution (e.g. by industries) on animal and human health in Iran, and what can we do to reduce these impacts?		0	0	1	0.5	0	1	1	1	0	0.5	1	0.5	0.5	0.5	0.5	0.5	0	1	0.5	1	0	1	0.5	0	0	0	0		0	1	0.5	0.5	0.5	1		1	0.5	1	1		0.5	1	0.5		0.5
		55	What are the health impacts of Iran's water crisis? For example, how has the Lake Urmia water crisis impacted the health of residents in nearby provinces? What can the Ministry of Health and Medical Education and health centres across the country do to respond to water crises?		0	0	1	0.5	0	1	1	1	0	0.5	1	1	0	0.5	0.5	0		0.5	0.5	0.5	0	1	1	0.5	0	0	1	1	1		0.5	1	1	1		1	0.5	1	1	1	0.5	1	0		0.5
		56	How does the petroleum industry affect the health of Iranians (especially, children in urban slums, and people who live close to the oil fields and production facilities)?		0	0	0.5	0		0	1	1	0	0	1	0		0.5				1	0.5	0	0	0	0	0	0	0	1	1	0	1	0.5	1	1	1		1	0.5	0.5	1	1	0.5	0.5	0.5		0.5
		57	What community-based strategies can we use to reduce energy consumption and environmental pollutants in order to improve health and prevent disease?		0	0	0.5	0		1	1	1	0	0	0.5	0	1	0.5	0.5	0.5	0.5	0.5	1	0.5	0.5	1	0.5	0	0	0		1	0		0.5	1	1			1	0	1	1	1	0.5	0.5	0.5		1
		58	What are the health impacts of satellite jamming on people living in different parts of Tehran?		0	0	0.5	0.5	1	1	1	1	0	0	1	1	0	0.5		0	0	0.5	0	1	0	1	1	1	0	0.5		1	1	1	0.5	1	0.5	0		1	0	1	0		0.5	0	0		0.5
		59	How does the overuse of agricultural poisons affect human health in northern Iran?		0	0		1	0	1	1	0.5	0	0	1	0	1	0		0.5	0	0.5	0.5	0.5	0	0	0.5	0.5	0	0.5		1	1	1	0.5	1	1	1		1	1	1	0	1	0.5	0			1
		60	What health threats do regional instability and subsequent refugee crisis pose on the Iranian population? What can we do to prevent them?		0	0		1		1		0	0	0.5	1	1	0	0	0.5	0.5		0	0.5	0	0	1	0		0	0	0.5	0	0		0.5	0.5	1			1	1		1	1	1	0.5	0		0.5
		61	What are the causes of deaths during Iran's earthquakes (e.g. injuries, insufficient access to clean water)? How do we better predict the health impacts of earthquakes?		0	0		0	1	1	1	0.5	0	0	1	0	1	0		0	0.5	0.5	0.5	0	0	1	0.5	0	0	0	1	1	0	0.5	0.5	1	1			1	1	1	1	1	0.5	1	0.5		0.5
		62	How effective and cost-effective are the current national programmes for improving nutrition? What are the barriers for eating healthy in Iran?		0	0	1	0.5	0	1	1	0.5	0	0.5	1	0	1	0.5		0		0.5	0.5	0	0	0.5	0.5	0	0	0.5			1	1	1	1	1	1		1	0.5	1	1	1	1	1	0.5		0.5
		63	What are the barriers for adding quality and health labels to food products in Iran, and adjusting prices to reflect food quality?		1			1	0	1	1	0.5	0	0	1	0	1	0	0.5	0.5		1	1	0	0.5	1	0		0	0		0.5	0.5	1	0.5	1	0			1			0	1	0.5	0.5	0		0.5
		64	How do we empower Iranians (especially children, adolescents, and youths) to start eating healthy early in life?		1	0	1	0	1	1	1	1	0	0.5	0.5	0.5	0.5	0	0.5	0.5	0	0.5	0.5	0	0	0.5	0.5	0	0	0	0.5	0.5	0	1	0.5	1	0.5			1	0	1	1	1	0.5	1	0.5		1
		65	How do we develop urban spaces in a way that promotes healthy lifestyle (including healthy diets and physical activities) in Iran?		0	0		0.5	1	1	1	1	0	0.5	1	1	0.5	0.5		0.5	0	1	0.5	0	0.5	1	0.5	0	0	0	1	0.5	0.5	1	1	1	1	1		1	1	1	1	1	1	0.5	0.5		0
		66	How do we design healthy and ethical diets for Iranians that take into consideration environmental sustainability, culture, affordability and taste?		0	0	1	1	0	1		0	0	0.5	1	0	1	0	0.5	0	0	0	0.5	0	1	1	0	0	0	0		1	1	1	0.5	1	0.5			1	0.5	0.5	1	1	1	1	0.5		0.5
		67	What are the best tools for assessing nutrient consumptions in national studies?		1	0		1	0	1	1	0	1	0.5	1	0	0	1		0.5	0.5	0	0.5	0.5	0	1	0.5	0	0	1		0.5	1		0.5	1	1				0.5	1	1	1	0.5	0.5			0.5
		68	How safe and nutritious is our food across different parts of the country?		0	0	1	1	1	1	1	1	0	0.5	1	0	0	0	0.5	0	0	0	1	0	0	1	1	1	0	0		1	1	1	0.5	1	1			1	1	1	1	1	0.5	0.5	0
		69	How do we secure basic resources (clean water, safe food, quality air and soil) for Iran's future generations and use the resources in an equitable way?		1	0	1	0.5	1	1	1	0	0	0	1	0	0.5	0.5	1	0.5		0.5	1	0	0	1	0.5		0	0.5	1		1	1	0.5	1	1	1		1	0	1	1		0.5	0.5	0		0.5
		70	How much has the Ministry of Health and Medical Education invested in health research over the last 20 years? What health impacts has this achieved?		0	0	0.5	0.5	0	1	1	0.5	0	0	1	0	0	0.5	0.5	0.5	1	0	1	0	0	0.5	1	0	0	0	1	0	0	1	1	1	0.5			1	1	1	0	1	0.5	1	1		0.5
		71	How do we establish a national data platform for informing evidence-based policy making across different ministries (e.g. Ministries of Health, Education, Infrastructure, and Social Care) for tackling major health issues (e.g. traffic accidents, violence, suicide, substance addiction, and natural disasters)?		1	0		0.5	1	1	1	1	0	0.5	1	0	1	0.5	0.5	1		1	1	0	0.5	1	1	0.5	0	1	0.5		1	1	1	1	1	1		1	0	1	1	0	0.5	0.5	0		1
		72	To provide the best attainable state of health for all Iranians,what roles should different ministries (including Health, Environment, Finance, Infrastructure, and Transport) play, and how should they work together?		0	1	1	0.5	0	0.5	1	1	0	0	0.5	0	1	0.5	1	0.5	0.5	0.5	1	0.5	0.5	1	0	0	0	0.5	1	1	0	1	1	1	0.5	1		1	1	1	1	1	1	0.5	0.5		1
		73	What is the most effective governance framework for ensuring the quality of health services in Iran?		1	0	0.5			1	1	1	0	0.5	1	0	1	0.5		0.5		0.5	1	0	0.5		0.5		0	0.5		1	1	0.5	0.5	1	0.5			1	0	1	1	1	0.5	0.5	0.5		1
		74	What is the best way to reform Ministry of Health and Medical Education’s organisational structure and culture?		0	0	1	0.5	0	1	1	1	0	0.5	1	0.5	1	0.5	0.5	0.5	0.5	0	1	0	0	1	0.5	0	0	0	0.5	0	1	1	1	1	1			1	0.5	1	1	1	1	0.5	1		0.5
		75	What is the best way to strengthen health research cooperation between academia and industry?		1	0	1	1	1	1	1	0.5	1	1	1	0	1	0.5	0.5	1	0	0.5	1	0.5	1	1	0	0.5	0	1	1	1	0.5	1	1	1	0.5	1		1	1		1	1	1	1	0		0
		76	How extensive is the medicalisation of governance of Iran's health sector, and what are its consequences?		0	0	0.5	0.5		1	1	1	0	0.5	1	0	0	0	0.5		1		0.5	0	1	0	0.5		0	0		1	1	0	1	1	0.5			1	0.5			1	0.5	0.5	0.5		0.5
		77	How do economic and political challenges at the regional and global level affect the implementation of national health plans in Iran? How do we design future health plans in a way that is more resilient to such challenges?		0	0	0.5	1		0.5	1	0	1	1	1	0	1	0.5	0.5	0.5	0	0	0.5	0	0	1	0	0	0	0		1	1		1	1	0	1		1	0.5		1		1	0.5	0		0.5
		78	What might be the best way to improve accountability and coordination between different government sectors (e.g. Health, Infrastructure, Environment, Social Welfare, and Urban Planning) and the private sector for the betterment of national health (e.g. by improving corporate social responsibility or investing into urban design measures such as parks to support or improve wellbeing)?		0	0		1	1	1	1	1	0	0.5	1	0	1	0.5	0.5	0.5		0.5	0.5	0.5	0	0	0.5	0	0	0		0.5	0	1	1	0.5	0.5	1		1	1	1	1	1	1	0.5	0.5		0.5
		79	What roles should private sector, NGOs and philanthropists play towards achieving the targets set out by the General Health Policies?		0		1	0.5		1	1	1	0	0.5	1	0	0	0	0.5	0.5		0.5	0.5	0	0	0	0	0	0.5	0	1	0	1	1	1	1	0.5	1		1	0	1	0	1	1	0.5	0.5		1
		80	How can we go about supporting and encouraging the private sector, NGOs and philanthropists to shift investment from treatment-related activities (e.g. building hospitals) to disease prevention and health promotion?		0		1		1	1		1	0	0.5	1	0.5	0	0.5	0.5	1		1	1	0.5	1	1	1	0	0.5	0		0.5	1	1	0.5	0.5	0.5	1		1	0	1	1	1	0.5	0.5	0.5		1
		81	What should be the role of private sector in the production of medical technologies (including vaccine production)? How can this be achieved?		0.5	0.5		1	0	1	1	0.5	0	1	1	0	0	0		1		1	1	0.5	0.5	1	1	0	1	1		0	0	1	1	1	0.5			1	0.5		1	1	0.5	1	1
		82	What might be the best model for the public sector to engage with non-government sectors (e.g. the private sector, and charities) in the provision of health services in Iran? How can it be implemented?		0	0.5	1	0.5	1	1	1	1	0	0.5	1	0	0	0.5	0.5	0.5	0		0.5	0	1	1	1	0	0.5	0.5	1	1	1	1	1	1	1			1	1	1	1	1	1	0.5	0.5		0.5
		83	How can we use resources provided by international organisations more efficiently?		0	0	1	0.5	0	1	1	1	0	0.5	1	0	0.5	0.5	0.5	0.5		1	0.5	0	0	0	0	0	0	0.5		0.5	1	1	0.5	1	0.5	1		0.5	1	1	1	1	0.5	1	0		0
		84	What are some of Iran's more successful health system reforms (e.g. Primary Health Care reforms in the 1980s)? What arethe underlying reasons for their successes?		0	0	1	1		1	0	0	0	0	0.5	0	0	0.5	1	1		0	1	0.5	0	0.5	0	0	0	0		0	0	1	1	1	0.5			1	1	1	1	1	0.5	1	0		1
		85	What are some of Iran's less successful reforms (e.g. transforming government hospitals into autonomous units)? What are the underlying reasons for their failures, and how should we go about addressing them?		1	0	1	0.5	0	1	1	1	0	0	1	0	0	0	0.5	0.5		0	1	0	0.5	0	0	0	0	0		0.5	1	0.5	0.5	1	0.5			1	0.5	1	1	1	0.5	0.5	0		0.5
		86	How can the current health system be reformed to cope with the challenges posed by rapid urbanisation in Iran in the coming decades?		0	0	1	1		1	1	1	0	1	1	0	0	1	0.5	0.5	0	1	1	0	0	0.5	0.5	0	0	0.5	1		1	1	1	1	0.5	1		1	0	1	1	1	1	1	0		1
		87	What are the main challenges in implementing and monitoring the progress of Iran's General Health Policies?		0	0	1	1		1	0.5	1	0	0.5	1	0	1	0	0.5	1		0.5	0.5	0.5	1	0	0	0	0	0			0	1	1	1	1	1		1	0.5	1	1	1	0.5	1	0		0.5
		88	Why does Iran's health system place such a heavy focus on treatment and medical specialisation instead of health promotion and prevention?		0	1	1	1	0	1	1	0	0	0	1	0	1	0	0.5	0.5	0.5	0	0.5	0	0.5	0.5	0.5	0	0	0		0.5	1	0	1	1	1			1	0	1	1	1	1	1	1		0.5
		89	What is the overall status of patient-provider relationship in Iran's private and public health service sectors? What can we do to improve it?		0	0.5	1	0.5	0	1	0	1	0	0	0.5	0	0	0.5		0.5	0.5	0.5	1	0.5	0	1	1	0	0	0		1	1	1	0.5	1	0.5			1	0.5	1	0	0.5	0.5	0.5	0		0.5
		90	What are the rates and patterns of health services usage in Iran (including outpatient/inpatient/public/private/paraclinical services) for different medical conditions?		0	0	1	1	0	1	1	1	0	0.5	1	0.5	0	0		0.5	1	0.5	0.5	0.5	0	0	0.5	0	0	0		1	0	1	0.5	1	0.5			1	0.5	1	1	1	0.5	1	0.5		0.5
		91	To what extent are health resources and services equally distributed across the country? To what extent do they meet the needs of the people? How do we reduce inequality in health service access in Iran and achieve universal health coverage?		0	0.5	1	1	0	0	1	1	0	0	1	1	1	0.5	0.5	0.5	1	0	0.5	0.5	0	0	1	0	0	0.5	1		0.5	0	1	1	1			1	1	1	1	1	0.5	0.5	1		0.5
		92	How can an intersectional approach improve access to healthy living environment and health services for vulnerable groups in Iran (e.g. women, children, and elderly)?		1	0	0.5	0.5		1	1	1	0	0.5	1	0.5	0	0		0.5		0.5	0.5	0.5	0	1	0	0	0	0.5		0.5	1	1	1	1	1			1	0.5	1	1	1	0.5	0.5	0		0.5
		93	To what extent is Iran's health policy and planning evidence-based? How can we shift Iran's health system planning from one that is impulsive and reactionary to one that is evidence-based and plans for sustainable long-term change?		0	0	1	0	1	1	1	1	1	0.5	0	0.5	1	0.5	0.5	0.5	1	0	1	0	0	1	0.5	0	0	0.5		0	1	1	1	1	1			1	1	1	1		0.5	1	0		0.5
		94	How do we improve primary health care services using an evidence-based approach?		0	0	1	0.5		1	1	0	0	0.5	1	0.5	1	0		0.5	0	0.5	0.5	0.5	0	1	1	0	0	1			1	1	1	1	1			1	1		0	1	1	1	0.5		0.5
		95	How can we replace the current physician-centred system with a team-based care approach (i.e. the provision of health services by at least two health professionals including medical doctors, clinical pharmacists, nurses who work collaboratively with patients, family caregivers and community service providers to achieve care)?		1	0	1	1	1	1	0.5	1	0	0.5	1	0	1	0	1		0	0.5	0.5	0	0.5	1	1	0	0.5	1		1	1	1	1	1	0.5			1	0.5	1	1	1	1	1	0.5		0.5
		96	What impacts do Iran’s public policies have on the health of its population? How can public policy be changed to improve population health?		0	0	0.5	0.5	0	1	1	1	0	0.5	1	0	0.5	0.5	0.5	1	1	0.5	0.5	0.5	0	1	1	0	0	0	1		0	1	1	1	0.5			1	0.5	1	0	1	1	1	0		1
		97	How can we achieve sustainable health financing in Iran?		0	0.5	0.5	0	1	0.5	1	0	0	0.5	1	0	1	0.5	0.5	0.5	0	0	1	0.5	0.5	1	1	0	0	0		0	0	1	1	1	1	1		1	1	1	1	1	0	1	1		0.5
		98	How comprehensive is Iran's health insurance coverage in general, and more specifically for vulnerable groups?		0	0	1	1	0	1	1	1	0	0	1		1	0.5	0.5	1		1	1	0	0	0	0	0	0	0	1	0	0	1	0.5	1	0.5			1	0.5	1	1	1	0.5	0.5	0.5		0.5
		99	What are the best insurance and tariff policies for covering treatment and rehabilitation services for mental disorders?		1	0	1	0.5	0	0.5		1	0	0.5	1	0	1	0.5	0.5			0	1	0	0	0	0.5	0	0	0		1	0.5	1	0.5	1	1			1	0	1	1	0.5	0.5	0.5	0.5		0
		100	How should we apply a Health Technology Assessment for incorporating new therapeutic interventions into Iran's health services (e.g. in terms of investigating relevant trade regulations and developing guidelines)?			0	1	0.5	1	1	1	0.5	0	0.5	0.5	0	1	0.5	0.5	0	0	0.5	1	0.5	0		0.5	0.5	0	1		1	1	1	1	1	1			1	0.5	1	1	1	1	1	0.5		0
		101	What health care payment models should we use at different levels of Iran's health system (e.g. fixed salary, fee-for-service)?		1	0.5		1	0	1	1	1	0	0.5	1	0	1	0	0.5	0.5	0	0	1	0	0	0	1	0	0	0		0	1	1	1	1	1			1	0.5	1	1	1	0.5	0	1		0.5
		102	What roles should public and private health insurance play towards achieving the targets set out by the General Health Policies?		0	0	1	1	0	1	1	1	0	1	0	0	1	0		0.5		1	0.5	0	0	0	0	0	0	0			0.5	1	1	0.5	1			1	1	1	1	1	0.5	0	0.5		0.5
		103	How do we reform Iran's health insurance system to improve equity?		1	0	1	1	0	1	1	1	0	0.5	0.5	0	1	0.5	0.5	0.5		0.5	0.5	0.5	0.5	0.5	1	0.5	0	0		0	1	1	1	1	0.5			1	0.5	1	1	1	0.5	1	0.5		1
		104	How does Iran compare to high-income countries in terms of health system efficiency and cost-effectiveness of health services and products?		0	0	1	0.5	0	1	1	1	0	1	1	0	1	0.5	0.5	0.5	0	0.5	0.5	0	0.5	1	0.5	0	0	0.5	0	1	0	1	1	1	0.5			1	0.5	1	0	1	0.5	0.5	0		0.5
		105	How do we develop a resilient economy that increases employment and efficiency of health system and prevents excessive import of pharmaceuticals and medical products?		1	0	0.5	0.5	1	1	0.5	0	0	0	1	0	1	0	0.5	0.5	0	0	0.5	0	0	1	0	0	0	1		0.5		1	1	1	0.5			1	0	1	1	1	1	1	0.5		1
		106	How good are health services in Iran in terms of service efficiency, cost-effectiveness, accessibility, affordability, professional ethics, use of evidence-based practice, quality of care, and patient-oriented care?		0	0.5	1	1	0	1	1	1	0	0	1	0.5	0	0	1	0	1	0	1	0	0.5	0.5	1	0	0	0	0	1	1	0	1	1	0.5			1	0	1	1	1	1	0.5	0.5		0
		107	What are the least important services offered by our health system and what are the least important topics covered in our medical curriculums? To what extent can their discontinuation provide savings to our health and education systems?		1	0	1	1	0	1	1	0	0	0	1	0	0	0.5	0.5	0.5		0	0.5	0.5	0.5	0	1	0	0	0			0	1		1	1			1	1	1	1	1	0.5	1	0.5		0.5
		108	Which of Iran's health system indicators are the most indicative of system efficiency and cost effectiveness?		1	0	1	0.5		1	1	0	0	0.5	1	0	0.5	1	1	0.5	1	0.5	1	0	0	1	0.5	0	0	1	1	1	1	1	0.5	1	1			1	1	1	1	1	0.5	1	0		1
		109	Within the health sector, which services, organisations, equipment and devices will become obsolete in ten year’s time?		0	0		0.5		0.5	1	0.5	0	0	1	0	0.5	0.5	0.5	0	0	1	1	0.5	0		1	0	0	0			1	1	1	1	0.5			1	0		1	1	1	1	0.5		1
		110	How can technologies and paramedicals be used in the future to cap the cost of health services while meeting the health needs of our citizens?		1	0	1	1		1	1	0	0	1	1	0	0	1	0.5	1		1	1	0.5	0.5	1	0.5	0	0	0	1		0.5	1	1	1	0.5			1	0.5		1	1	1	1	1		1
		111	What should be the cost–effectiveness threshold and criteria for making health interventions decisions in the Iranian context?		1			1		1	1	1	0	0.5	0.5	0	0	0	1	0.5	0.5	1	0.5	0	0.5	0	0.5		0	1		0.5	1	1	0.5	1	0.5			1	0	0.5	1	1	0.5	0.5	0		0
		112	Given the strict pharmaceutical pricing system in Iran (where a price ceiling is set for the drugs on the national gereric drugs list), how can we encourage competition between manufacturers to improve the quality of pharmaceutical products?		0	0	1	1	1	1	1	0.5	0	0.5	1	0	1	0		0.5		0.5	0.5	0	0		0.5	0	0	0		0.5	0.5	1	1	1	1			1	0.5	0.5	1	1	0.5	1			0
		113	What is the impact of Cohort Effect (i.e. variation in health status arising from different causal factors to which each birth cohort in a population is exposed as environment and society change) on health expenditure?		0	0	1	1	0	1	1	1	0	0	1	0	0	0.5	1	0.5	0	0.5	0.5	0	0.5	0.5	0.5		0	0			0	1	0.5	1	1			1	1		1	1	1	0.5	0.5		0.5
		114	How do we tailor our primary qualifications (e.g. Doctor of Medicine, and Doctor of Pharmacy) and higher qualifications (e.g. specialist training in psychiatry) in medical and health sciences in Iran to better serve the needs of the nation?		1	1	1	1	0	1	1	1	0	1	1	0	0	0.5	1	0.5		1	1	1	1		1	0	0.5	1		1	0	1	1	1	1			1	1	1	1	1	1	1	1		1
		115	How can we better incorporate the principles and methods of Traditional Iranian Medicine into Iran's health system and medical curriculum?		0			1	1	0.5	0	0	1	0	0.5	0	0	0.5	0.5	0	0	0.5	0.5	0	0.5		0.5	0	0	0.5	0	1	0	1	0.5	0	0			1	0.5		1	0	1	1	0		1
		116	What are the structural barriers for Iran in becoming a pioneer of health innovation (including drug discovery and development)? How do we establish an appropriate scientific governance and innovation system in health in Iran?		1	0.5	1	1	1	1	1	0.5	0	0.5	1	0	1	0.5	0.5	0.5		1	1	0.5	0	1	0	0	0	1	1	0.5	1	1	1	1	1			1	0.5		1	0.5	1	1	0.5
		117	Given the current capacity and resources in different parts of Iran, what should medical universities in each region (province) change in terms of research scope and strategy to make Iran a pioneer of medical science?		1	0	1	0	1	1	1	1	1	0	1	0	0.5	0	0.5	0.5	0	0.5	0.5	0		1	0.5	0.5	0.5	1	1	1	0.5	1	1	1	1	1		1	0.5	1	1	0.5	0.5	1	0.5		0.5
		118	What is the extent of brain drain amongst graduates of Iranian medical sciences over the past 10 years? How can we reduce it?		1		1	0.5	0	1	0	1	0	1	1	0	0	0	0.5	1	0	1	0.5	0.5	0	0	0.5	0	0	1		1	0	1	1	1	1			1	0	1	1	1	0.5	1	1		0
		119	What are the Islamic-Iranian principles on the provision of health services, education and research?		0		0.5		1	1		0	1	0	0	0	0.5	0		0	0	0	0.5	0	0	0	0	0	0	1	1	1	0	1	1	1	0	0		1	0.5		0		0.5	1	0.5		0.5
		120	How can we ensure that Islamic values and medical ethics are taken into consideration during the recruitment process of medical university staff and students?		0		0	0.5	0	1		0	0	0	1	0	1	0	0.5	0.5	0	0.5	1	0	0	0	0	0	0	0	0	0.5	0.5	1	0.5	1	1			1	0.5	0.5	1	0	0.5	1	0		1
		121	How should we remember and honour the most influential medical scientists in Iran's history?		0	0	0		0	1	1	0	1	0	1	0	0	0		0.5	0	0	1	0	0	0	0	0	0	0		0	0	1	0.5	1	0.5			1	0.5	1	1		0	0.5	0		0
		122	How is Islamic principals reflected in the General Health Policy of Iran?		0		0.5	0.5		0.5	1	0	1	0	0	0	1	0		0.5	0		1	0	0	0	1	0	0	0			0	1	1	1	0.5			1	0.5	0	0	0	0.5	1	0		0
		123	How effective and safe isTraditional Iranian Medicine; especially in preventing and treating NCDs such as metabolic or psychiatric disorders, neurodegenerative, cardiovascular and respiratory diseases, and substance abuse (including tobacco, alcohol, and narcotics)?		0		0	0.5	1	0.5		0	0	0	0.5	0	0	0.5				0.5	0.5	0	0.5	0	1	0	0	0	0	1	0		0.5	0.5	0.5			1	0.5	1	0		0.5	0.5	0		0.5
		124	Which Traditional Iranian Medicines (herbs or formulas) have the potential to be developed into new pharmaceutical products for mass production?		1		1	0.5	1	1	1	0.5	1	0	0	0	0	0.5	0.5	0		0	0.5	0	0.5	1	1	0.5	0	1		1		1	1	1	1			1	1	0.5	1		1	1	0.5		0
		125	How cost-effective is it to cover natural products or Traditional Iranian Medicine under our national health insurance?		0	0	1		1	0.5	1	0	0	0	0	0	0	0		0	0	0	1	0	0.5	0	1	0	0	0		0	0		0.5	0.5	1			1	0.5	1	1		1	0.5	0
		126	How well do key concepts in Traditional Iranian Medicine translate into modern medicine?		0			1	0	1	0	0		0	0.5	0	0	0	0.5	0.5		0	0.5	0.5	0.5		1	0	0	0.5		0.5	0.5		0.5	0	0.5			1	1	0.5	1	0	0.5	0.5	0		0
		127	What should be the health-related rights and responsibilities of Iranians, and how should they be implemented?		0	0		0	0	1	1	0.5	0	0.5	1	0	0.5	0.5	0.5	1		0.5	1	0	1	0	0.5	0	0	0.5	1	0.5	0	1	0.5	1	1			1	0.5	1	1	1	0.5	0.5	0		0.5
		128	What is the most effective way of improving community-based health education in Iran?		1	0	1	1		1		1	0	0.5	1	0.5	1	1	0.5	1		0.5	1	0	1	0	0	0	0.5	1	1	1	1	1	1	0.5	1			1	0.5	1	1	1	0.5	1	0		0.5
		Researchers'Code			#22	#23	#24	#26	#27	#28	#29	#210	#21	#211	#212	#213	#214	#217	#219	#221	#222	#223	#224	#225	#226	#227	#228	#229	#231	#234	#235	#236	#237	#238	#239	#240	#241	#242	#243	#244	#246	#247	#250	#252	#256	#258	#259	#260	#261
		Original RQ Number	Equity
		1	What were the leading causes of death and morbidity in Iran in different age groups at a national and subnational level over the past 20 years? What are the projections by the years 2025 and 2030?		1	0	1	0.5	0	1	1	1	1	0	1	0	0	1	0.5	0.5	1	0	0	0	0.5	1	1	1	0.5	0		0.5	1	1	1	1	1	1		1	1	1	0	1	0.5	1	1		1
		2	What are the leading non-communicable diseases (e.g. diabetes, stroke, cardiovascular disease, hypertension, and cancer) in Iran now and in 2030? How are they distributed across the country and what are their underlying causes?		1	0	1	0.5	0	1	1	1	0	1	1	0	0	0	1	0.5	0.5	0	1	0.5	0	0	1	0	0	1		0	1	0	1	1	1			1	0	1	1	1	1	1	1		1
		3	What are the economic burdens of leading non-communicable diseases (e.g. diabetes, hypertension, cardiovascular diseases, and common cancers)?		1	0	1	0.5	0	1	1	1	0	0.5	1	1	0.5	1	1	0.5	0.5	0.5	1	1	0.5	0	0.5	0.5	0	0	1	0	1		0.5	1	1			1	0	1	1	1	0.5	1	1		1
		4	What are the most effective and cost-effective population-level interventions for reducing and managing non-communicable diseases (e.g.Ischemic Heart Diseases, diabetes, stroke, hypertension, and dementia) and traffic accidents in the Iranian context?		1	0.5	1	0.5	1	1	1	1	0	1	1	1	0.5	1	1	0.5	1	0	0.5	0.5	1	1	0.5	0.5	0.5	0		0.5	1	1	0.5	1	1			1	0	1	1	1	1	1	1		1
		5	What should be Iran's non-communicable diseases prevention strategry? How could it be integrated into primary health care?		1	0.5	1	0.5	1	1	1	1	0	0.5	1	1	1	0.5	1	1	1		1	1	0.5	1	1	0.5	0.5	0.5		0.5	1		1	1	1			1	1	1	1	1	1	0.5	1		1
		6	How effective are polypills (e.g. a combination of drugs that lower blood pressure and cholesterol) in controlling non-communicable diseases’ risk factors in Iran?		1	0	0.5	0.5	0	1	0	1	0	0.5	0	0	0	1	0.5	0		0	0.5	0.5	0		0	0.5	0	0		0	1	1		1	0.5			0.5	0	1			0.5	0.5	0
		7	What is the current status of occupational health in Iran? What are some of the problems in our current interventions for addressing occupational health? How can we improve them?		1	0	1	0.5	1	1	1	1	0	0	1	0.5		0.5	1	1	0	0	0.5	0.5	0.5	1	1	1	0.5	0.5		0.5	1	1		1	0.5			1	0	1	1	1	0.5	1	0.5		1
		8	What are the most effective and cost-effective population-level interventions for preventing the uptake of tobacco smoking and helping smokers quit?		1	0		1	1	1		1	0	0	1	1	1	0.5		0.5	0	0	0	1	0	0	1	0	0.5	0		0.5	1	1	0.5	1	1			1	0	0.5	1	1	0.5	0.5	0		1
		9	What are the barriers to the full implementation of Iran's comprehensive anti-smoking laws?		1	0	0.5	1	0	1		1	0	0.5	0	0.5	0.5	0.5	0.5	0.5	0	0	1	1	0	1	0.5	0	0	0		0.5	1		0.5	1	1			1	0.5	1	1		0.5	0.5	0.5		1
		10	What is the health status and common health problems in Iran's elderly population? How will these change by the year 2030? What is the economic burden of these problems and how can we reduce this burden?		1	0	1	0.5	1	1	1	1	0	0.5	1	1	0.5	0	0.5	1	0.5	1	1	0	0.5	1	1	1	0.5	1		0.5	1	0.5	0.5	1	1	1		1	0	1	1		0.5	1	1		0.5
		11	What are the health-related rights of the elderly population under Iranian law? What are the most effective ways of empowering Iran's elderly population, especially women (given their longer life expectancy and proneness of living alone in their old age)?			0	1	0.5	1	1		1	0	0.5	1	1	1	0	1	0.5	0	0.5	0.5	0.5	1	1	1	1	0.5	1	0	1	1	0.5	0.5		0.5			1	0	1	1	1	0.5	1	1		0.5
		12	What knowledge and attitude are held towards the elderly by Iran's healthcare providers, policymakers, and the public?		1	0	1	0.5	1	1	1	0.5	1	1	0	1	0	0	0.5	1		1	0.5	0	0	1	0	1	0.5	1			1	0	0.5	1	1			1	0	1	1	1	0.5	1	0
		13	What protective and supportive measures are currently in place to meet the needs of Iran's elderly citizens and ensure their safety (e.g. priority seating on public transports, and pro-elderly training in the police force)? How can these measures be improved and better implemented?		1		1	1	1	1	1	1	0	0	1	1	0	0	1	1	0	1	1	0	0	1	1	1	0.5	1	0.5	1	1		0.5	1	0.5			1	0	1	1	1	1	1	0		0.5
		14	What is the current mental health status of Iran? What are some of the common biological, socioeconomic, and environmental risk factors of mental disorders in Iran overall, and in particular, in children? How can we change them?		1	0	1	0.5	1	0			0	0.5	1	1	0.5	0.5	1	0.5	0.5	0.5	0.5	0	1	1	1	0	0.5	1	0.5	1	1	0.5	0.5	1	1			1	1	1	1	1	1	0.5	0.5		0.5
		15	What are the socioeconomic risk factors of addiction in Iran and how can we change them?		1	0	0.5	0.5	0	1	1	1	0	0.5	1	1	1	0	1	0	1		1	1	0.5	1	1	0	0	1		0.5	1	1	0.5	1	1			1	0.5		1	1	0.5	0.5	0		0.5
		16	What are the strengths and limitations of Iran’s existing national mental health measures? What are the most effective ways for improving mental health in Iran? How do we promote appropriate use of mental health services?		1	0	1	0.5	0	1		1	0	0.5	1	0	0	0	1	1	0	0	0.5	0.5	0	1	1	1	0	0		1	1	1	1	1	0.5			1	0	1	1	0	1	0	0.5
		17	What early interventions are currently available for psychiatric disorders in Iran? How effective are they?		1		1	1	1	1		1	0	0.5	0.5	0	0.5	0.5		1	0	0	1	0	0		1	0.5	0	0	0.5		1	1	1	1	1			1	1	1	1	1	0.5	1	0		0
		18	How can we optimise the role of primary health care to improve prevention and treatment of mental health problems in Iran?		1	0.5	1	0.5		1		1	0	1	0	1	0	0.5	1	1	0	1	1	0	1	1	1	0.5	0.5	0.5		0.5	1	1	1	1	1			1		1	1	1	1	1	0.5		0.5
		19	How do we develop a comprehensive and sustainable community empowerment programme that helps improve spiritual and mental wellbeing of and relations amongst community members?		1		0.5	0.5	0	1		1	1	0.5	0	0	0.5	0.5	1	0.5	0	0.5	1	0.5	0	1	1	0	0	0.5		0.5	1	1	1	1	1			1	0	1	1	1	1	0.5	0		1
		20	How can we improve Iran's national interventions for prevention and treatment of substance addiction in different groups (e.g. school children and staff at the industries)?		1	0	0.5	0.5	1			1	0	0.5	1	0.5	1	0	0.5	0.5	0	0.5	1	0.5	0.5	1	1	1	0	1		1	1	1	1	1	1			1	0	1	0	1	1	0.5	0		1
		21	What is the burden of dementia in Iran at a national and subnational level? How are dementia incidence and prevalence affected by factors such as gender, education, and rural versus urban residency? What are the risk factors of dementia that are unique to Iran?		0.5	0	1	0.5	0	1	1	0	0	0.5	1	0	0.5	0	0.5	0.5	0	0	0.5	0	0.5	1	1	0	0	0		1	1	0.5	0.5	1	1			1	0	1	0	1	0.5	0.5	0
		22	At which stages of dementia do people seek medical assistance in Iran? How does this vary between groups with different levels of education?		0.5	0	1	1	0	1	1		0	0.5	0	0	0	0	0.5	1		0.5	0	0	0.5		0	0	0	0		0	1	0.5	0.5	1	0.5			1	0.5	1	0	1	0.5	1	0
		23	What is the state of sexual and reproductive health in Iran? What are the barriers for improving sexual and reproductive health in Iran, and how do we overcome them?		0	0	1	0.5	1	1	1	1	0	0.5	1	1		0.5	1	1	0	0	1	0	0	1	1	0.5	0	0		0	1		0.5	1	0.5			1	1	1	0	0	0.5	0.5	1		1
		24	What is the level of HIV knowledge amongst young people in Iran, and what is the extent to which they engage in high-risk behaviours?		1	0	0.5	1	0		1	1	0	0	0	1	0.5	0.5	0.5	1	0	0.5	0.5	0.5	0	0.5	1	0	0.5	0			0.5	1	0.5	0.5	0.5			1	0	1	0	1	1	0.5	0		1
		25	What is the level of sexual knowledge, and attitudes towards sex and sexual partners amongst Iranian couples? To what extent does inadequate formal sex education lead to sexual dissatisfaction, unprotected sex, unwanted pregnancy, and violence?		1		0.5	0	0	1	0	1	0	0.5	1	0.5	0.5	0	1	1	0	0.5	1	0	0	1	0	0	0.5	0.5			1	0	0.5	0.5	1	0.5		0.5	0	1	1	1	1	0	0.5		1
		26	What is the level of sexual and reproductive health knowledge amongst Iranian adolescents and youths? What are their sources of information? What health risks (e.g. risk of STDs) does the current level of knowledge pose?		0	0	1	0.5	1	0.5	1	1	0	0	1	0.5		0.5	0.5	1	0	0.5	1	0	0	1	1	0	0	0		1	1	1	1	0.5	0.5			1	0	1	1	1	1	0.5	0
		27	What are the most effective interventions for reducing HIV/STDs incidence amongst vulnerable groups (e.g. sex workers, intravenous drug users, homeless people, and immigrants)? What are the best models of service provision for these groups?		1	0			1	1	1	1	1	0	1	1	0.5	0	1	1	0	0.5	0.5	0	1	0.5	1	1	0.5	1		1	1	1	1	1	1			1	0.5	1	1	1	0.5	1	1		0.5
		28	What are the most effective interventions for increasing treatment adherence in HIV positive patients? What are the most effective preventive interventions for reducing mother-to-child transmission (PMTCT)?		1	0.5	0.5	0.5	1	1	1	0	0	0.5	0	0	0.5	0	0.5	1	0	0	0.5	0	0	0	0.5	1	0	1		0	1	1	0.5	1	1			1	1	1	1	1	0.5	0.5	0
		29	Which national and regional interventions should be in place to improve fetal health?		1	0	0.5	0.5	0	1	1	0.5	0	0.5	0	1	1	0.5	0.5	0		0	0.5	0	0	1	1		0	1		0.5	1	1	1	1	1			1	1	1	0	1	0.5	1
		30	What are the major gaps in Iran's health surveillance and information systems? How can we overcome these gaps (e.g. by setting up birth cohorts, demographic and health surveillance systems, and/or conducting national/provincial health surveys)?		1	0.5	1	1	1	1	1	1	1	0.5	0	1	1	0.5	1	0.5	0	0	0	0	0.5	1	1	0.5	0	0		1	1	1	0.5	0.5	1			1	0	1	1	0.5	0.5	0.5	1		1
		31	How do we develop better dementia screening and diagnostic tools to improve early detection and differential diagnosis of dementia in Iran across patients of all education, language, cultural and occupational backgrounds?		0.5	0	1	0.5	1	1	1	0.5	1	0.5	0.5	0	0	0	1	0.5	0	1	0.5	0	0	0.5	1	0.5	0	1		0	1	1	0.5	1	0.5			1	0.5	1	1	1	1	0.5	0
		32	How do behavioural and psychiatric symptoms of dementia patients differ between Iran and other countries?		0		1	0	0	0.5	1	0	0	0	0	0	0	0		1	0	0	0.5	0	0	0	0	0	0	0		0		0	0.5	0.5	0.5			1	0.5	1	1		0.5	0.5	0
		33	What is the state of polypharmacy (use of 4 or more medication) amongst Iran's elderly?		1	0	1	1	0	0	1	0.5	0	0	1	0.5			0.5	0		0	0.5	0	0		0.5	0	0	0		0	0.5		0.5	1	0.5			1	0.5	1	0	1	0.5	0.5	0		1
		34	What role should pharmacogenetics (personalised medicine) play in medical intervention in Iran, and how should it be integrated into Iran's medical system (e.g. national drug list and guidelines)?		0	0	0.5	0	0	1	1	1	0	0.5	0	0	0	0.5	0.5	0			0.5	0	0		0.5	0	0.5	0		0.5	0	1	0.5	0.5	1			1	0.5	1	1			0	0		0.5
		35	How should we manage resources (technological and human resources) for producing the 18 vaccines specified in Iran's National Vaccination Programme?		1	0	1			1	1	0.5	0	1	0.5	0.5	1	0.5	0.5	1			0.5	0	0		0	0	0	0		0	1	1	1	1	1			0.5	0.5	1	1		0.5	1	1		1
		36	What medical and pharmaceutical products (e.g. drugs, vaccines, and medical equipments) will be most profitable in the national and international markets in 10 year’s time? What role(s) should Iran play in their development and production?		0.5	0	1	0.5	0	1	1	0	0	0.5	0.5	0	0	0		0.5		0	1	0.5	0		0.5	0	0	0		0	0	0		1	1			1	1	1	1	1	0.5	0.5	0		0
		37	What is the best model for providing Iran's pharmaceutical services?		1	0.5	1	1	0	1	1	0.5	1	0.5	0	0	0	0		0.5		0	1	0	0.5		1	0	0.5	0.5		1	1	0.5	1	1	1			1	1		1		1	1	0		0.5
		38	What is the current status of antibiotic resistance in Iran and future predictions? What is the current antibiotic prescription pattern(s) of medical practitioners in Iran? What can we do to promote more rational use of antibiotics?		0	0.5	0.5	0.5	0	1	1	0.5	0	0	1	0.5	0	1	0.5	0.5		0	0.5	0	0		0.5	0	0.5	0		0	1	0		0.5	1			1	0.5		0	0.5	1	0.5	0		0
		39	How do we improve the foundation of family as a mean to improve population health in Iran?		1			1	0	1		1	0	0.5	0	0	0	1		0.5	0	0.5	0.5	0.5	0	1	0.5	0	0	0.5		1	1	1	1	1	0.5			1	1	1	0	1	0.5	0.5	0		1
		40	What are the most effective community-based interventions for reducing high-risk behaviour (e.g. intravenous drug use, unprotected sex) amongst adolescents living in slums and other deprived areas in villages and cities?		1	0.5	1	1	1	1	1	1	1	0	1	1	0.5	1	1	1			1	0	0.5	1	1	0	0.5	1		1	1	1	1	1	1			1	1		1	1	0.5	0.5	0.5		0.5
		41	What role should the Ministry of Health and Medical Education play in social harm reduction (e.g. substance use, unemployment, divorce)?		1	0	1	0.5	0	1		1	1	0.5	0	1	0	0		0.5	0	0	1	0		0	0.5	0	0.5	1		1	1	1	0.5	1	1			1	0	1	1	1	0.5	0	0		1
		42	Which clinical guidelines should we prioritise in developing and/or adapting in the Iranian context?		1	1	1	0	0	1	0	0.5	1	0.5	0	0	0	0.5		0			1	0	0		1	0.5	0	0		0	1	1	1	1	1			1	0	1	1	1	1	1	0.5		1
		43	How will climate change affect the health of people living in different parts of Iran (e.g. in terms of prevention and management of infectious and non-communicable diseases, malnutrition and other health issues due to problems with water and food security, and health impacts of forced migration of people living in climate vulnerable areas)?		1	0	1	1		1	1	0.5	0	0.5	1	1		1	1	0.5		1	0.5	0.5	0.5	1	1	0.5	0	1	0	1	0	1	0.5	1	0.5	1		1		1	1	1	0.5	0.5	0		0.5
		44	How is the probability of natural disasters distributed across different parts of Iran? How prepared are residents in disaster-prone areas for responding to such disasters, and why?		1	0	1	1	0	1	1	1	0	0.5	0	1		0.5	1	0.5		0.5	0.5	0.5	0.5	1	1	0	0.5	0	0	1	0		1	1	0.5	1		1	0	1	1	1	1	1	0		0.5
		45	What are the health impacts of natural and man-made disaster and how do social factors (e.g. level of education of the affected population, number of registered NGOs and cultural and sport centres in the affected region) affect the consequences? What roles should Minisry of Health and Medical Education play in (i) building population resilience before the occurrence of disasters; and (ii) reducin…		1	0	0.5	0.5		1	1	1	0	1	0	0.5	1	0.5	1	0.5	0.5	1	1	0	0.5	1	1	1	0	0	1	1	0.5	0	0.5	1	1	1		0.5	0	1	1	1	1	0.5	0		0.5
		46	How would climate change affect the quality of surface and groundwater in Iran? What health impacts would it have on population health?		1	0		0.5		1	1	0.5	0	0.5	1	0.5	0	1	1	0.5	0	0	0.5	0	0	1	1	0	0.5	0	1		1	0	0.5	1	0.5	1		1	1	1	1	1	0.5	0.5	0.5		1
		47	How would the decline in agricultural produce from climate change affect the level of malnutrition in Iran?		1	0	1	1	0	1	1	0.5	0	0	0	1	0	1	0.5	0			0.5	0	0.5	1	1		0	0	1	1	1	1	1	0.5	0.5	1		0.5	0	1	1	0.5	1	0.5	0		0.5
		48	How would climate change affect air quality in Iranian cities and what health impacts would this have?		1	0	0.5	0.5	1	1	1	0	0	1	0	1		0.5	1				1	0	0	1	1	1	0	0	1	0	1		0.5	1	0.5	0		1	0	0.5	1	1	0.5	0.5	0		1
		49	How prepared are each level of Iran's health system in dealing with disasters (natural and unnatural)? How can we improve our disaster preparedness?		1	0	0.5	0.5	1	1	1	0.5	0	1	0	1	0	0.5	0.5	0.5	0.5	0	0.5	0	0.5	1	0.5	0	0	0	0	1	1	0	0.5	1	1	1		1	0.5	1	1	1	1	0.5	0		1
		50	How do we create an early warning system for natural disasters across all health facilities in Iran?		1	0	1	0.5	0	1		0	0	1	0	0.5	0	0.5	0.5	0.5	0	0.5	0.5	0	0.5	1	1		0	0	1	1	1		0.5	1	1	0		1	1	1	1	1	0.5	0.5			1
		51	How do we improve collaboration at a national, regional, and global level to better educate the public and policymakers of the health impacts of climate change, and put in place more effective strategies to improve our climate change preparedness (including health systems preparedness) in Iran and beyond?		1	0.5	0.5	0.5		1	1	1	0	0.5	0	0	0	0.5	0.5	0.5		0	0.5	0	0	1	1	0.5	0.5	0.5	1	1	0	0		1	0	1		1	0	1	1	1	0.5	0.5	0		0
		52	How well does Iran's climate change policy align with the SDGs? To what extent can the policy serve as an instrument for achieving some of the health-related SDG targets?		0	0		1	0	1	1	0	0	0	0	1	0	1	1	0.5		0	0.5	0	0	1	1	0.5	0	0	0.5		0.5	0	0.5	1	0.5	1		1	0.5	1	1		0.5	0.5	1		0.5
		53	What are the estimated cost of natural disasters (e.g. earthquake and flood) and unnatural disasters (e.g. acts of terrorism) in Iran?		1	0		0.5	0	1	1	0.5	0	0	1	0		1		0.5	0	1	0.5	0.5	0.5	0	0.5	0	0	0	1	0	0		0.5	1	1	0		0.5	0	1	1	1	0.5	0.5	0.5		0.5
		54	What are the adverse impacts of environmental destructions (e.g. deforestation, rapid urbanisation), degradation (e.g. loss of wetland, quality fresh water supply, fertile farmland) and pollution (e.g. by industries) on animal and human health in Iran, and what can we do to reduce these impacts?		1	0	1	0.5	1	1	1	1	0	0.5	1	1	0.5	1	1	0.5	0	0.5	0.5	0.5	0.5	1	1	0	0	0	0	0.5		1	0.5	0.5	0.5	1		1	0	1	1		0.5	0.5	0.5		1
		55	What are the health impacts of Iran's water crisis? For example, how has the Lake Urmia water crisis impacted the health of residents in nearby provinces? What can the Ministry of Health and Medical Education and health centres across the country do to respond to water crises?		1	0	1	1	0	1	1	1	0	0.5	1	1	0	1	1	0		0	0.5	0.5	0	1	1	1	1	0	1		1		0.5	1	1	1		1	0.5	1	1	1	0.5	0.5	0		1
		56	How does the petroleum industry affect the health of Iranians (especially, children in urban slums, and people who live close to the oil fields and production facilities)?		1	0	1	0.5	1	1	1	1	1	0	1	1		0.5	1	1		0	1	0	0	1	1	1	0	0.5	0	0.5	1	1	1	1	1	1		1	0	1	0	1	1	0	1		0.5
		57	What community-based strategies can we use to reduce energy consumption and environmental pollutants in order to improve health and prevent disease?		1	0	0.5	0.5		1	1	1	0	0	1	0	0.5	1	1	0.5	1	0	1	0	0.5	0.5	1	0	0	0		0	1		0.5	1	1			1	0	1	1	1	0.5	0.5	0.5		1
		58	What are the health impacts of satellite jamming on people living in different parts of Tehran?		1	0	0.5	0.5	1	1	1	1	0	0	0	1	0	0	0.5	1	0		0	1	0	1	1	0	0.5	0.5		0	0.5	1		1	0.5	0		0.5	0.5	1	1	1	0.5	1	0		0.5
		59	How does the overuse of agricultural poisons affect human health in northern Iran?		1	0	1	0	0	1	1	0.5	0	1	1	0	0.5	0.5	1		0	0.5	0.5	0.5	0	0.5	0	0	0	0		0	1		0.5	1	1	0		1	1	1	1	1	0.5	1			1
		60	What health threats do regional instability and subsequent refugee crisis pose on the Iranian population? What can we do to prevent them?		1	0				1		0	0	1	0	1	0	0.5	1	0.5		0	0.5	0	0	1	0		0	0	0.5	0	0.5		0.5	0.5	1			1	1		1	1	1	0.5	0		0.5
		61	What are the causes of deaths during Iran's earthquakes (e.g. injuries, insufficient access to clean water)? How do we better predict the health impacts of earthquakes?		1	0		0.5	1	1	1	0.5	0	0.5	0	0		0	0.5	0	0.5	1	0.5	0	0	1	1	0	0	0	0		1	0.5	1	1	0.5			1		1	1	1	0.5	1	1
		62	How effective and cost-effective are the current national programmes for improving nutrition? What are the barriers for eating healthy in Iran?		1	0	1	0	1	1	1	0.5	0	0.5	0.5	1	1	1	0.5	0		0.5	1	0	0.5	1	1	0	0.5	0		1	1		1	1	1	1		1	0	1	1	1	1	0.5	1		0.5
		63	What are the barriers for adding quality and health labels to food products in Iran, and adjusting prices to reflect food quality?		1			1	1	1	1	0.5	0	0	0.5	0		0.5	0.5	0		0.5	1	0.5	0.5	1	0		0	0		0	0	1	0.5	1	1			1	0.5		1	1	0.5	1	0		0.5
		64	How do we empower Iranians (especially children, adolescents, and youths) to start eating healthy early in life?		1	1	1	0	0	1	1	1	0	0.5	1	0.5	0.5	0.5	0.5		0	0	0.5	0	1	1	0.5	0	0.5	0.5	0.5	1	1	1	0.5	1	0.5			1	0.5	1	1	1	1	0.5	1		1
		65	How do we develop urban spaces in a way that promotes healthy lifestyle (including healthy diets and physical activities) in Iran?		1	0		1	1	1	1	1	0	1	1	0.5	0.5	1	1	0.5	0	1	0.5	0	0.5	1	1	1	0.5	0.5	1	0.5	0.5	1	1	1	1	0		1	0.5	1	1	1	1	0.5	1		1
		66	How do we design healthy and ethical diets for Iranians that take into consideration environmental sustainability, culture, affordability and taste?		1	0	1	0	0	1		0	0	0.5	0.5	0	0.5	1	1	0.5	0	0	0.5	0	0.5	1	1	0	0	0.5		1	1		1	1	1			1	0.5	1	0	1	1	0.5	1		1
		67	What are the best tools for assessing nutrient consumptions in national studies?		0	0		1	0	1	1	0	0	0.5	0	0	0	0.5		0.5	0.5	0	0	0	0	0	1	0	0	0		1	1		0.5	0.5	1				1	1	1	1	0.5	0.5			0.5
		68	How safe and nutritious is our food across different parts of the country?		1	0	1	1	0	1	1	1	1	0.5	1	0	0	0		0	0	0	1	0	0	1	1	0	0.5	1		0.5	1	1	0.5	1	1			1	0	1	1	1	0.5	1	0.5
		69	How do we secure basic resources (clean water, safe food, quality air and soil) for Iran's future generations and use the resources in an equitable way?		1	0	1	0.5	1	1	1	0	0	1	1	0.5	0.5	1	1	1		0	0.5	0.5	0.5	1	1		0.5	1	1		1	1	1	1	1	1		1	1	1	1	1	0.5	1	0		1
		70	How much has the Ministry of Health and Medical Education invested in health research over the last 20 years? What health impacts has this achieved?		0	0	0.5	0.5	0	1	1	0.5	1	0.5	1	1	0	0.5	0.5		1		0.5	0.5	1	0	1	1	1	0	0	0	0.5	0.5	0.5	1	0			0.5	1	1	1	1	0.5	0.5	1		0.5
		71	How do we establish a national data platform for informing evidence-based policy making across different ministries (e.g. Ministries of Health, Education, Infrastructure, and Social Care) for tackling major health issues (e.g. traffic accidents, violence, suicide, substance addiction, and natural disasters)?		1	0		1	0	1	1	1	1	0.5	1	0	1		1	0.5		1	1	0	0.5	1	1	0.5	0	0	0.5		0	1	0.5	1	1	1		1	0	1	1	1	1	0	0		1
		72	To provide the best attainable state of health for all Iranians,what roles should different ministries (including Health, Environment, Finance, Infrastructure, and Transport) play, and how should they work together?		1	0	1	0.5	1	1	1	1	0	0.5	0	0	0.5	0.5	0.5	1	0.5	0.5	1	0	0	0.5	0	0	0.5	0.5		1	1	1	0.5	1	0.5	1		1	1	1	1	1	1	1	0.5		1
		73	What is the most effective governance framework for ensuring the quality of health services in Iran?		1	0	0.5	1		1	1	1	0	0.5	1	0	1	1	1	0.5		0	0.5	0	1		1		0.5	0.5		1	1	0.5	0.5	1	0.5			1		1	1	1	0.5	0	0.5		1
		74	What is the best way to reform Ministry of Health and Medical Education’s organisational structure and culture?		0	0	1		1	1	1	1	1	1	1	0.5	0.5	1	0.5	1	0.5	0	1	0	1	0.5	1	1	0	0	0.5	1	1	1	1	1	1			1	0.5	1	1	1	1	0.5	1		1
		75	What is the best way to strengthen health research cooperation between academia and industry?		0	0	1	1	0	1	0	0.5	0	0.5	0	0	0.5	0.5		0	0	0	1	0.5	0	0	0	0	0	0	1	0	0	0	1	1	0.5	1		0.5	1		1	1	0.5	0.5	0		1
		76	How extensive is the medicalisation of governance of Iran's health sector, and what are its consequences?		1	0	0.5	0.5		1	0	1	0	1	1	0	0	0.5	1	0.5	1		0.5	0	0	1	0.5		0	1		0	1	1	1	0	0.5			1	0.5			1	0.5	0	1		0.5
		77	How do economic and political challenges at the regional and global level affect the implementation of national health plans in Iran? How do we design future health plans in a way that is more resilient to such challenges?		1	0	0.5	1		1	1	0	0	1	0	0	0.5	1	1		0	0	0.5	0	1	0.5	0.5	0	0	0.5		0	1	0.5	1	1	0	0		1	0		1		0.5	0.5	0		1
		78	What might be the best way to improve accountability and coordination between different government sectors (e.g. Health, Infrastructure, Environment, Social Welfare, and Urban Planning) and the private sector for the betterment of national health (e.g. by improving corporate social responsibility or investing into urban design measures such as parks to support or improve wellbeing)?		1	0		1	1	1	1	1	0	0.5	0	0	0.5	1	0.5	0.5			0.5	0.5	1	0	0.5	0	0	0		1	1	1	1	0	0.5	1		1	1	1	1	1	1	0.5	1		0.5
		79	What roles should private sector, NGOs and philanthropists play towards achieving the targets set out by the General Health Policies?		1		1	0.5		0.5	1	1	0	1	0	0.5	0	1	0.5	0.5		0	0.5	0.5	0	0	0.5	0	0	0	0.5	1	1	1	1	1	0.5	0		1	0	1	1	1	1	0.5	0.5		1
		80	How can we go about supporting and encouraging the private sector, NGOs and philanthropists to shift investment from treatment-related activities (e.g. building hospitals) to disease prevention and health promotion?		1		1		1	1		1	1	0.5	0	1	0	0.5	0.5	0.5		0.5	1	0	0.5	1	1	0.5	0.5	0		0.5	1	1	1	1	0.5	1		1	0	1	1	1	0.5	1	0.5		1
		81	What should be the role of private sector in the production of medical technologies (including vaccine production)? How can this be achieved?		0.5	0.5		1	0	1	1	0.5	0	1	0	0	0	0.5	0.5	0.5		0	0.5	0	0	0	0.5	0	0.5	0		0	0.5	1	0.5	1	1			0.5	0		1	1	0.5	1	0
		82	What might be the best model for the public sector to engage with non-government sectors (e.g. the private sector, and charities) in the provision of health services in Iran? How can it be implemented?		1	0	1	0.5		1	1	1	1	1	0	0.5		0.5	0.5	0.5	0	0	1	0.5	0	0.5	1	1	0.5	0.5	1	1	1	1	1	1	1			1	1	1	1	1	1	0.5	0.5		0.5
		83	How can we use resources provided by international organisations more efficiently?		0	0	1	0.5	0	1	0	1	0	0	0	0	0.5	0	1	1		0	0	0	1	0	0	0	0	0		0	0	1	0.5	1		1		0.5	0	1	1	1	0.5	0.5	0		0
		84	What are some of Iran's more successful health system reforms (e.g. Primary Health Care reforms in the 1980s)? What arethe underlying reasons for their successes?		0	0	1	1	0	1	1	0	0	0	0	0	0	1	1	0.5		0	0.5	0	0.5	0.5	0	0	0	0.5		0	0	1	1	0	0.5			1	1	1	1	1	0.5	0.5	0.5		1
		85	What are some of Iran's less successful reforms (e.g. transforming government hospitals into autonomous units)? What are the underlying reasons for their failures, and how should we go about addressing them?		0	0	1	1	0	1	1	1	0	0	0	0.5	0	0.5	1	1		0	0.5	0	1	0	0	0	0	0.5		0	1	0.5	0.5	1	0.5			1	0	1	1	1	0.5	0.5	1		0.5
		86	How can the current health system be reformed to cope with the challenges posed by rapid urbanisation in Iran in the coming decades?		1	1	1	1		1	1	1	0	1	0	1	0	1	1	0.5	0	1	1	0.5	0.5	1	1	0.5	0.5	0.5	0.5	0	1	1	1	1	0.5	1		1	0	1	1	1	1	0.5	0.5		1
		87	What are the main challenges in implementing and monitoring the progress of Iran's General Health Policies?		1	0.5	1	1		1	0.5	1	1	0.5	1	0	1	1	1	0.5		0.5	0.5	0	1	1	1	0	0	1			0.5	1	1	1	1	1		1	0.5	1	1	1	0.5	0.5	0.5		1
		88	Why does Iran's health system place such a heavy focus on treatment and medical specialisation instead of health promotion and prevention?		0	0	1	1	1	1	1	0	1	0.5	1	1		0.5	0.5	1	0.5	0	0.5	0	1	1	1	1	1	0.5		0	1	0	1	1	1			1	0	1	1	1	1	0.5	1		1
		89	What is the overall status of patient-provider relationship in Iran's private and public health service sectors? What can we do to improve it?		1	0	1	0.5	1	1	0	1	1	0.5	0.5	0	0	0.5	0.5	0.5	1	0	1	0	1	1	1	0	0.5	0		1	1	1	0.5	1	0.5			1	0	1	1	1	0.5	1	1		0
		90	What are the rates and patterns of health services usage in Iran (including outpatient/inpatient/public/private/paraclinical services) for different medical conditions?		1	0	1	1	0	1	1	1	1	0.5	1	0.5	0	1	0.5	1	1		0.5	0	0.5	0.5	1	0.5	0.5	0.5		0.5	1	0	1	1	0.5			1	0.5	1	1		0.5	0.5	1		1
		91	To what extent are health resources and services equally distributed across the country? To what extent do they meet the needs of the people? How do we reduce inequality in health service access in Iran and achieve universal health coverage?		1	0.5	1	1	1	1	1	1	1	0.5	1	1	1	1	1	1	1	0.5	0.5	0	1	1	1	1	1	1	0	1	1	0	1	1	1			1	1	1	0	1	1	1	1		0.5
		92	How can an intersectional approach improve access to healthy living environment and health services for vulnerable groups in Iran (e.g. women, children, and elderly)?		1	0	0.5	0.5		1	1	1	1	1	0	1	0	0.5	0.5	1		0.5	1	0.5	0.5	1	1	1	1	1		1	1	1	1	1	1			1	0.5	1	1	1	0.5	0	0		1
		93	To what extent is Iran's health policy and planning evidence-based? How can we shift Iran's health system planning from one that is impulsive and reactionary to one that is evidence-based and plans for sustainable long-term change?		0.5	0	1	0	1	1	1	1	0	0.5	0	0.5	1	0.5	0.5	0.5	1	0	0.5	0.5	0.5	0.5	1	0	0.5	0		0	1	1	1	0.5	1			1		1	1	1	1	1	0.5		1
		94	How do we improve primary health care services using an evidence-based approach?		0	0	1	0.5		1	1	0	1	0.5	1	1	1	0	0.5	1	1		1	0	1	1	1	0.5	0.5	0.5		1	1	1	1	1	1			1	1		1	1	1	1	0		1
		95	How can we replace the current physician-centred system with a team-based care approach (i.e. the provision of health services by at least two health professionals including medical doctors, clinical pharmacists, nurses who work collaboratively with patients, family caregivers and community service providers to achieve care)?		1	0	1	1	1	1	0	1	1	0.5	0	1	1	1	0.5		0	0.5	1	0.5	1	1	0.5	0	0.5	0		0.5	1	1	1	1	1			1	1	1	1	1	1	0.5	1		1
		96	What impacts do Iran’s public policies have on the health of its population? How can public policy be changed to improve population health?		1	1	1	0.5	1	1	1	1	1	1	1	0		1	0.5	1	1		0.5	0	1	0.5	1	0.5	0.5	1	1		1	1	1	1	0.5			1	1	1	1	1	1	0.5	1		1
		97	How can we achieve sustainable health financing in Iran?		1	0.5	0.5	0	0	1	1	0	1	0.5	0	0	1	1		0.5	0	0	1	0	0.5	0	1	0	1	0		1	1	0	0.5	1	1	1		1	1	1	1	1	1	0.5	1		1
		98	How comprehensive is Iran's health insurance coverage in general, and more specifically for vulnerable groups?		1	1	1	1	1	1	1	1	1	0.5	1		1	1	1	0.5		0	1	0	1	0	1	0	0.5	1	0	1	1	1	0.5	1	0.5			1	1	1	0	1	1	1	1		0.5
		99	What are the best insurance and tariff policies for covering treatment and rehabilitation services for mental disorders?		1	0	1	0.5	1	1		1	1	1	1	0		0.5		1			1	0	1	1	1	1	0	1		0.5	1	1	0.5	1	1			1	0	1	1	1	1	0.5	1		0
		100	How should we apply a Health Technology Assessment for incorporating new therapeutic interventions into Iran's health services (e.g. in terms of investigating relevant trade regulations and developing guidelines)?			0	1	1	0	1	1	1	1	0.5	1	0	1	1		0	0	0.5	1	0	0		0.5	0.5	0	0		0.5	1	1	1	1	1			1	1	1	1	1	0.5	0.5	0.5		0
		101	What health care payment models should we use at different levels of Iran's health system (e.g. fixed salary, fee-for-service)?		1	0		0.5	1	1	1	1	1	1	1	0	1	0.5	1	1	0	0	1	0	1	0	1	0	0.5	0		1	1	1	1	1	1			1	1	1	1	1	1	0.5	1		1
		102	What roles should public and private health insurance play towards achieving the targets set out by the General Health Policies?		1	0	1	1	1	1	1	1	1	1	0	1	1	1	0.5	1		0	1	0	1	0	1	0.5	0	1		0.5	1	1	0.5	0.5	1			1	1	1	1	1	0.5	0.5	1		1
		103	How do we reform Iran's health insurance system to improve equity?		1	0	1	1	1	1	1	1	1	1	1	1	1	1	0.5	1		1	1	0	0.5	1	1	1	0.5	1		1	1	1	1	1	1			1	1	1	0	1	1	1	1		1
		104	How does Iran compare to high-income countries in terms of health system efficiency and cost-effectiveness of health services and products?		1	0	1	1	0	1	1	1	1	0.5	1	0	0.5	1	1	0.5	0		0.5	0	0.5	1	0.5	0	0	0	0	0.5	0.5	1	1	1	1			1	0	1	0	1	0.5	0	1		0.5
		105	How do we develop a resilient economy that increases employment and efficiency of health system and prevents excessive import of pharmaceuticals and medical products?		1	0	1	0.5	0	1	0.5	0	1	0	0	0	0.5	0.5	0.5		0	0	0.5	0	0.5	0.5	0	0	0.5	0.5			1	1	1	1	0.5			1	0	1	1	1	1	0.5	0.5		1
		106	How good are health services in Iran in terms of service efficiency, cost-effectiveness, accessibility, affordability, professional ethics, use of evidence-based practice, quality of care, and patient-oriented care?		1	0	1	0.5	0	1	1	1	1	0.5	0	1	0	1	0.5	1	1	0	1	0	1	1	1	0	0	0.5	0	1	1	0	1	1	0.5			1	1	1	0	1	1	1	0.5		0
		107	What are the least important services offered by our health system and what are the least important topics covered in our medical curriculums? To what extent can their discontinuation provide savings to our health and education systems?		1	0	1	1	0	1	1	0	1	0	1	0		1	0.5	0		0	1	0	0.5	0.5	0.5	1	0	0.5			0	1	0.5	1	1			1	1	1	1	1	0.5	0.5	0.5		1
		108	Which of Iran's health system indicators are the most indicative of system efficiency and cost effectiveness?		1	0	1	1		1	1	0	1	0.5	1	0	0.5	0.5	0.5		1	0.5	1	0	1	1	0.5	1	0	0.5	0	0	1	1	1	1	1			1	1	1	1	1	0.5	1	0.5		1
		109	Within the health sector, which services, organisations, equipment and devices will become obsolete in ten year’s time?		0	0		0.5		1	1	0.5	1	0	1	0.5		0.5	0.5	0	0		1	0	0		0.5	0	0.5	0.5			1	1	0.5	1	0.5			1	0		1	0.5	0.5	0	0.5
		110	How can technologies and paramedicals be used in the future to cap the cost of health services while meeting the health needs of our citizens?		1	0	1	1		1	1	0	0	1	1	0	0	0.5	0.5	0.5		0	0.5	0.5	0.5	0	0	0	0	0	1	0	0.5	1	1	1	0.5			1	0		1	1	1	0.5	1		1
		111	What should be the cost–effectiveness threshold and criteria for making health interventions decisions in the Iranian context?		1			1		1	1	1	1	1	0.5	0	0	0.5	1	0	0.5	0	1	0	1	0	1		0	1		0	1	1	1	1	0.5			1	0	0.5	1	1	1	0.5	0		1
		112	Given the strict pharmaceutical pricing system in Iran (where a price ceiling is set for the drugs on the national gereric drugs list), how can we encourage competition between manufacturers to improve the quality of pharmaceutical products?		1	0	1	1	1	0.5	1	0.5	0	1	1	0	1	0.5		0.5		0.5	1	0	0		1	0	0	0		1	1	1	0.5	1	1			1	0.5	1	0	1	0.5	0	1
		113	What is the impact of Cohort Effect (i.e. variation in health status arising from different causal factors to which each birth cohort in a population is exposed as environment and society change) on health expenditure?		0.5	0	1	1	0	1	1	1	0	0	0	0	0	0.5	0.5		0	0.5	0.5	0.5	0	1	0		0	0	1	0.5		1	0.5	1	1			1	1		1	1	0.5	0	0
		114	How do we tailor our primary qualifications (e.g. Doctor of Medicine, and Doctor of Pharmacy) and higher qualifications (e.g. specialist training in psychiatry) in medical and health sciences in Iran to better serve the needs of the nation?		1	0	1		1	1	1	1	1	1	0	0.5	0	0	1	0.5		0.5	1	0	0		1	0	0	0.5		0.5	0.5	1	0.5	1	0.5			1	1	1	1	1	0.5	0.5	1		1
		115	How can we better incorporate the principles and methods of Traditional Iranian Medicine into Iran's health system and medical curriculum?		0			1	1	1	0	0	0	0	0.5	0	0	0.5		0	0	0	0.5	0	0.5		1	0	0.5	0	0	0.5	0	1		0	0			0.5	0.5		1	0	0.5	0.5	0		0
		116	What are the structural barriers for Iran in becoming a pioneer of health innovation (including drug discovery and development)? How do we establish an appropriate scientific governance and innovation system in health in Iran?		0		1	0.5	0	1	1		0	0.5	0.5	0		0.5	0.5	0		0	1	0.5	0	0	0	0	0	0	1	1	0.5	1	0.5	1	0.5			0.5	0		1		0	0.5	1
		117	Given the current capacity and resources in different parts of Iran, what should medical universities in each region (province) change in terms of research scope and strategy to make Iran a pioneer of medical science?		1	0	1	1	0	1	1	1	0	0	0.5	0	0.5	0.5		0.5	0		0.5	0.5		0	0	1	0	0.5	1	0	0.5	1	1	1	0.5	1		1	1	1	1	1	1	1	1		1
		118	What is the extent of brain drain amongst graduates of Iranian medical sciences over the past 10 years? How can we reduce it?		1		1	1	0	1	0	1	0	1	1	0	0	0	0.5	0.5	0		0.5	0	0	0	1	0	0.5	0		0	0	1	1	1	1			1	0	1	1	1	0.5	0	1
		119	What are the Islamic-Iranian principles on the provision of health services, education and research?		0.5		0.5	1	0	1		0	0	0	0	0		0		0	0	0	0.5	0	1	0	0	0	0	0	1	1	0	1	1	1	0	0		0.5	0		0	0	0.5	0.5	0.5		0.5
		120	How can we ensure that Islamic values and medical ethics are taken into consideration during the recruitment process of medical university staff and students?		0		0	1	0	1		0	0	0	0	0	1	0		0	0	0	1	0	1	0	0	0	0.5	0	0	1	0	1		1	1			1	0.5	0.5	1	0		0.5	0		0
		121	How should we remember and honour the most influential medical scientists in Iran's history?		0	0	0		0	0.5	0	0	0	0	0	0	0	0			0	0	0	0	0	0	0	0	0	0		0	0	1	0.5	0	0.5			0.5	1	1	0		0	0	0		0
		122	How is Islamic principals reflected in the General Health Policy of Iran?		0		0.5	0.5		1	0.5	0	0	0	0	0	1	0		0.5	0	0.5	0.5	0	0.5	0	0.5	0	0	1		1	0	1	1	1	0.5			0.5	1	0	0	0	0	1	0		0
		123	How effective and safe isTraditional Iranian Medicine; especially in preventing and treating NCDs such as metabolic or psychiatric disorders, neurodegenerative, cardiovascular and respiratory diseases, and substance abuse (including tobacco, alcohol, and narcotics)?		0		0	1	1	0		0	0	0	0	0	0	0.5	0.5				0	0	0	0	0.5	0.5	0	0	0	0.5	0.5		0.5	0.5	0.5			1	0	1	1		0.5	0	0		0.5
		124	Which Traditional Iranian Medicines (herbs or formulas) have the potential to be developed into new pharmaceutical products for mass production?		0		1	0.5	1	1	1	0.5	0	0	0	0	0	0		0		0	0.5	0	0	0	0	0	0.5	0		0		1		1	1			0.5	0.5	0.5	1			0.5	0		0
		125	How cost-effective is it to cover natural products or Traditional Iranian Medicine under our national health insurance?		1	0	1	0.5	1	0	1	0	0	0	0	0	0	0	0.5	0	0	0	0.5	0	0.5	0	1	1	0	0		1	0.5		0.5	0.5	1			1	0	1	1			0.5	0
		126	How well do key concepts in Traditional Iranian Medicine translate into modern medicine?		0			0.5	0	1	0	0		0	0	0	0	0	0.5	0		0	0.5	0	0		1	0	0.5	0		0	0			0	0.5			1	1	0.5	0	0	0.5	0.5	0		0
		127	What should be the health-related rights and responsibilities of Iranians, and how should they be implemented?		1	0		0	0	1	1	0.5	0	0.5	1	0	0.5	0.5	0.5	1			0.5	0	1	0	1	0	0	0.5	1	1	0.5	1	1	1	1			1	0	1	1	1	1	0.5	0		0.5
		128	What is the most effective way of improving community-based health education in Iran?		1	0	1	1		1		1	1	0	1	0.5	1	1	0.5	1		0.5	1	0	0.5	1	0	0	0.5	0		0.5	1	1	1	0.5	0.5			1	1	1	1	1	0.5	1	0.5		1
[truncated: 33 more columns]

## Sheet: Final results
	Ranked by weighted RPS	Proposed research questions (RQs)	Original RQ number	FEASIBILITY	IMP ON HEALTH	IMP ON ECONOMY	CAPAC BUILD	EQUITY	RPS (unweighted)	RPS (weighted)	AEA
	1	How do we reform Iran's health insurance system to improve equity?	103	81.1111	90.6977	90.6977	62.7907	91	83.2594	84.4822	67.5
	2	What should be Iran's non-communicable diseases prevention strategry? How could it be integrated into primary health care?	5	85.5556	93.0233	82.5581	69.0476	83	82.6369	84.2351	65.8333
	3	What are the most effective and cost-effective population-level interventions for reducing and managing non-communicable diseases (e.g.Ischemic Heart Diseases, diabetes, stroke, hypertension, and dementia) and traffic accidents in the Iranian context?	4	83.6957	90.9091	87.5	63.6364	88	82.7482	84.1735	65
	4	How do we tailor our primary qualifications (e.g. Doctor of Medicine, and Doctor of Pharmacy) and higher qualifications (e.g. specialist training in psychiatry) in medical and health sciences in Iran to better serve the needs of the nation?	114	83.7209	82.9268	78.5714	79.7619	79	80.7962	81.1993	60.4167
	5	What are the leading non-communicable diseases (e.g. diabetes, stroke, cardiovascular disease, hypertension, and cancer) in Iran now and in 2030? How are they distributed across the country and what are their underlying causes?	2	85.8696	87.2093	79.0698	56.8182	79	77.5934	79.6185	60
	6	To what extent are health resources and services equally distributed across the country? To what extent do they meet the needs of the people? How do we reduce inequality in health service access in Iran and achieve universal health coverage?	91	84.7826	88.8889	75.5814	60.2273	76	77.096	79.1928	64.5833
	7	What is the health status and common health problems in Iran's elderly population? How will these change by the year 2030? What is the economic burden of these problems and how can we reduce this burden?	10	86.6667	88.6364	73.8636	58.1395	74	76.2612	78.6036	58.3333
	8	What is the current status of antibiotic resistance in Iran and future predictions? What is the current antibiotic prescription pattern(s) of medical practitioners in Iran? What can we do to promote more rational use of antibiotics?	38	84.8837	88.0952	76.8293	51.2195	77	75.6055	78.0787	52.5
	9	What are the health impacts of Iran's water crisis? For example, how has the Lake Urmia water crisis impacted the health of residents in nearby provinces? What can the Ministry of Health and Medical Education and health centres across the country do to respond to water crises?	55	75	86.3636	80.6818	60.2273	81	76.6545	78.0162	58.3333
	10	How can we replace the current physician-centred system with a team-based care approach (i.e. the provision of health services by at least two health professionals including medical doctors, clinical pharmacists, nurses who work collaboratively with patients, family caregivers and community service providers to achieve care)?	95	73.3333	84.0909	78.4091	72.093	78	77.1853	77.8193	60
	11	What might be the best model for the public sector to engage with non-government sectors (e.g. the private sector, and charities) in the provision of health services in Iran? How can it be implemented?	82	77.6596	75.5556	81.1111	70.4545	81	77.1562	77.217	56.6667
	12	What were the leading causes of death and morbidity in Iran in different age groups at a national and subnational level over the past 20 years? What are the projections by the years 2025 and 2030?	1	86.1702	81.1111	73.2558	64.4444	73	75.5963	77.0566	62.0833
	13	How should we manage resources (technological and human resources) for producing the 18 vaccines specified in Iran's National Vaccination Programme?	35	75.6098	73.0769	82.0513	70.5128	82	76.6502	76.4108	47.5
	14	How will climate change affect the health of people living in different parts of Iran (e.g. in terms of prevention and management of infectious and non-communicable diseases, malnutrition and other health issues due to problems with water and food security, and health impacts of forced migration of people living in climate vulnerable areas)?	43	76.6667	87.5	73.8636	60.4651	74	74.4991	76.334	52.9167
	15	What are the major gaps in Iran's health surveillance and information systems? How can we overcome these gaps (e.g. by setting up birth cohorts, demographic and health surveillance systems, and/or conducting national/provincial health surveys)?	30	83.6957	79.5455	67.4419	79.5455	67	75.4457	76.1953	58.3333
	16	How can the current health system be reformed to cope with the challenges posed by rapid urbanisation in Iran in the coming decades?	86	73.913	82.9545	77.7778	62.5	78	75.0291	76.1282	57.9167
	17	How can we go about supporting and encouraging the private sector, NGOs and philanthropists to shift investment from treatment-related activities (e.g. building hospitals) to disease prevention and health promotion?	80	73.2558	82.1429	76.8293	65.8537	77	75.0163	75.9024	51.6667
	18	How effective and cost-effective are the current national programmes for improving nutrition? What are the barriers for eating healthy in Iran?	62	74.4444	84.0909	78.4091	57.1429	78	74.4175	75.896	53.75
	19	What are the socioeconomic risk factors of addiction in Iran and how can we change them?	15	74.4444	84.8837	77.907	55.814	78	74.2098	75.8306	52.0833
	20	How should we apply a Health Technology Assessment for incorporating new therapeutic interventions into Iran's health services (e.g. in terms of investigating relevant trade regulations and developing guidelines)?	100	74.4186	78.0488	79.2683	64.6341	79	75.074	75.6413	50.4167
	21	What should be the cost–effectiveness threshold and criteria for making health interventions decisions in the Iranian context?	111	75	78.75	82.5	53.75	83	74.6	75.6412	47.9167
	22	What roles should public and private health insurance play towards achieving the targets set out by the General Health Policies?	102	77.2727	79.0698	82.5581	48.7805	83	74.1362	75.5373	55.4167
	23	How do we develop urban spaces in a way that promotes healthy lifestyle (including healthy diets and physical activities) in Iran?	65	73.3333	86.6667	72.7273	63.6364	73	73.8727	75.4276	57.0833
	24	How can we achieve sustainable health financing in Iran?	97	71.1111	76.1364	84.4444	58.8889	84	74.9162	75.2964	57.5
	25	What are the rates and patterns of health services usage in Iran (including outpatient/inpatient/public/private/paraclinical services) for different medical conditions?	90	84.4444	79.0698	75.6098	52.3256	76	73.4899	75.2642	52.5
	26	How would climate change affect air quality in Iranian cities and what health impacts would this have?	48	76.087	86.6667	72.093	59.3023	72	73.2298	75.1446	52.9167
	27	How do we establish a national data platform for informing evidence-based policy making across different ministries (e.g. Ministries of Health, Education, Infrastructure, and Social Care) for tackling major health issues (e.g. traffic accidents, violence, suicide, substance addiction, and natural disasters)?	71	68.8889	84.0909	73.8095	70.9302	74	74.3439	75.1248	54.1667
	28	What are the economic burdens of leading non-communicable diseases (e.g. diabetes, hypertension, cardiovascular diseases, and common cancers)?	3	80	72.7273	78.4091	63.9535	78	74.618	75.0335	55
	29	What is the best model for providing Iran's pharmaceutical services?	37	68.6047	80	82.9268	55	83	73.9063	74.7763	48.75
	30	What is the best way to reform Ministry of Health and Medical Education’s organisational structure and culture?	74	67.7778	83.3333	78.4091	61.1111	78	73.7263	74.7353	53.75
	31	What health care payment models should we use at different levels of Iran's health system (e.g. fixed salary, fee-for-service)?	101	77.7778	72.093	82.5581	54.6512	83	74.016	74.5869	57.5
	32	What are the most effective community-based interventions for reducing high-risk behaviour (e.g. intravenous drug use, unprotected sex) amongst adolescents living in slums and other deprived areas in villages and cities?	40	79.5455	85.7143	70	54.878	70	72.0276	74.3162	54.1667
	33	What community-based strategies can we use to reduce energy consumption and environmental pollutants in order to improve health and prevent disease?	57	70.9302	80.4878	80.4878	53.5714	80	73.0955	74.2892	47.9167
	34	How is the probability of natural disasters distributed across different parts of Iran? How prepared are residents in disaster-prone areas for responding to such disasters, and why?	44	73.8636	79.5455	75	62.5	75	73.1818	74.1698	52.9167
	35	How do we secure basic resources (clean water, safe food, quality air and soil) for Iran's future generations and use the resources in an equitable way?	69	60	79.0698	84.0909	63.0952	84	74.0512	74.1033	54.5833
	36	How comprehensive is Iran's health insurance coverage in general, and more specifically for vulnerable groups?	98	85.5556	77.907	72.619	51.1628	73	72.0489	73.9833	57.5
	37	What impacts do Iran’s public policies have on the health of its population? How can public policy be changed to improve population health?	96	72.2222	85.2273	72.2222	59.0909	72	72.1525	73.8534	55.8333
	38	What medical and pharmaceutical products (e.g. drugs, vaccines, and medical equipments) will be most profitable in the national and international markets in 10 year’s time? What role(s) should Iran play in their development and production?	36	76.8293	57.5	90.2439	54.878	90	73.8902	72.9509	48.3333
	39	What is the current status of occupational health in Iran? What are some of the problems in our current interventions for addressing occupational health? How can we improve them?	7	84.4444	78.4091	70.9302	47.7273	71	70.5022	72.7233	52.9167
	40	What are the barriers to the full implementation of Iran's comprehensive anti-smoking laws?	9	77.381	80.9524	74.3902	46.25	74	70.5947	72.7178	46.6667
	41	Which national and regional interventions should be in place to improve fetal health?	29	84.6154	88.75	58.9744	56.25	59	69.5179	72.6691	48.75
	42	What are the main challenges in implementing and monitoring the progress of Iran's General Health Policies?	87	76.6667	84.8837	66.2791	55.9524	66	69.9564	72.236	52.5
	43	Which of Iran's health system indicators are the most indicative of system efficiency and cost effectiveness?	108	76.6667	73.3333	70	68.1818	70	71.6364	72.1835	55.8333
	44	How can technologies and paramedicals be used in the future to cap the cost of health services while meeting the health needs of our citizens?	110	67.8571	63.75	81.7073	71.25	82	73.3129	72.1077	47.5
	45	How do we improve primary health care services using an evidence-based approach?	94	70.9302	83.3333	68.2927	61.25	68	70.3612	71.9652	52.0833
	46	To what extent is Iran's health policy and planning evidence-based? How can we shift Iran's health system planning from one that is impulsive and reactionary to one that is evidence-based and plans for sustainable long-term change?	93	73.913	76.1364	70.9302	62.7907	71	70.9541	71.8748	51.25
	47	Given the strict pharmaceutical pricing system in Iran (where a price ceiling is set for the drugs on the national gereric drugs list), how can we encourage competition between manufacturers to improve the quality of pharmaceutical products?	112	68.75	71.9512	80.4878	53.9474	80	71.0273	71.4922	45
	48	To provide the best attainable state of health for all Iranians,what roles should different ministries (including Health, Environment, Finance, Infrastructure, and Transport) play, and how should they work together?	72	68.0851	77.1739	73.2558	61.9565	73	70.6943	71.4584	52.9167
	49	What are the best insurance and tariff policies for covering treatment and rehabilitation services for mental disorders?	99	76.1364	82.1429	69.5122	47.561	70	69.0705	71.3961	52.0833
	50	What are the least important services offered by our health system and what are the least important topics covered in our medical curriculums? To what extent can their discontinuation provide savings to our health and education systems?	107	72.7273	65.4762	79.7619	56.0976	80	70.8126	70.8045	49.5833
	51	How do we create an early warning system for natural disasters across all health facilities in Iran?	50	69.3182	76.7442	68.6047	66.2791	69	69.9892	70.7387	49.5833
	52	How can we improve Iran's national interventions for prevention and treatment of substance addiction in different groups (e.g. school children and staff at the industries)?	20	70.4545	79.0698	67.0732	63.9535	67	69.5102	70.6868	50
	53	What is the most effective governance framework for ensuring the quality of health services in Iran?	73	73.1707	79.4872	65	63.1579	65	69.1632	70.5976	43.3333
	54	Why does Iran's health system place such a heavy focus on treatment and medical specialisation instead of health promotion and prevention?	88	78.8889	75	68.6047	53.4091	69	68.9805	70.5798	53.75
	55	What roles should private sector, NGOs and philanthropists play towards achieving the targets set out by the General Health Policies?	79	76.6667	75.5814	70.2381	51.1628	70	68.7298	70.3657	47.0833
	56	What are the most effective and cost-effective population-level interventions for preventing the uptake of tobacco smoking and helping smokers quit?	8	69.3182	79.7619	70.2381	54.7619	70	68.816	70.3549	48.3333
	57	What is the most effective way of improving community-based health education in Iran?	128	70.9302	75	67.0732	67.8571	67	69.5721	70.2438	50
	58	What are the adverse impacts of environmental destructions (e.g. deforestation, rapid urbanisation), degradation (e.g. loss of wetland, quality fresh water supply, fertile farmland) and pollution (e.g. by industries) on animal and human health in Iran, and what can we do to reduce these impacts?	54	67.3913	80	71.5909	52.2727	72	68.651	70.1978	46.6667
	59	How prepared are each level of Iran's health system in dealing with disasters (natural and unnatural)? How can we improve our disaster preparedness?	49	69.5652	78.2609	67.7778	60.8696	68	68.8947	70.1067	47.9167
	60	What are the most effective interventions for reducing HIV/STDs incidence amongst vulnerable groups (e.g. sex workers, intravenous drug users, homeless people, and immigrants)? What are the best models of service provision for these groups?	27	75.5814	86.9048	61.9048	48.7805	62	67.0343	70.0342	52.9167
	61	How can we optimise the role of primary health care to improve prevention and treatment of mental health problems in Iran?	18	75	85.7143	60.9756	53.75	61	67.288	69.9603	50.8333
	62	What is the best way to strengthen health research cooperation between academia and industry?	75	61.7021	67.4419	76.1364	72.2222	76	70.7005	69.8348	50.4167
	63	How does the overuse of agricultural poisons affect human health in northern Iran?	59	69.7674	84.0909	65.9091	51.1905	66	67.3916	69.6737	46.25
	64	How would climate change affect the quality of surface and groundwater in Iran? What health impacts would it have on population health?	46	64.4444	78.4091	72.093	54.5455	72	68.2984	69.5045	46.6667
	65	What is the current mental health status of Iran? What are some of the common biological, socioeconomic, and environmental risk factors of mental disorders in Iran overall, and in particular, in children? How can we change them?	14	77.1739	81.8182	61.6279	52.2727	62	66.9785	69.4577	47.9167
	66	What are the causes of deaths during Iran's earthquakes (e.g. injuries, insufficient access to clean water)? How do we better predict the health impacts of earthquakes?	61	74.4444	79.0698	66.2791	51.1628	66	67.3912	69.4266	46.6667
	67	What are the structural barriers for Iran in becoming a pioneer of health innovation (including drug discovery and development)? How do we establish an appropriate scientific governance and innovation system in health in Iran?	116	68.1818	63.4146	74.359	69.5122	74	69.8935	69.1593	43.75
	68	What is the state of sexual and reproductive health in Iran? What are the barriers for improving sexual and reproductive health in Iran, and how do we overcome them?	23	76.7442	84.8837	58.3333	53.4884	58	66.2899	69.1102	49.5833
	69	How safe and nutritious is our food across different parts of the country?	68	77.1739	80.9524	59.3023	56.9767	59	66.6811	68.9779	53.3333
	70	How does the petroleum industry affect the health of Iranians (especially, children in urban slums, and people who live close to the oil fields and production facilities)?	56	75	86.3636	60.7143	45.122	61	65.64	68.8351	52.0833
	71	What should be the role of private sector in the production of medical technologies (including vaccine production)? How can this be achieved?	81	67.4419	59.7561	78.0488	65.3846	78	69.7263	68.7218	44.1667
	72	What is the extent of brain drain amongst graduates of Iranian medical sciences over the past 10 years? How can we reduce it?	118	77.2727	58.1395	74.4186	60.4651	74	68.8592	68.4855	49.1667
	73	How good are health services in Iran in terms of service efficiency, cost-effectiveness, accessibility, affordability, professional ethics, use of evidence-based practice, quality of care, and patient-oriented care?	106	71.7391	73.3333	67.7778	55.5556	68	67.2812	68.4742	52.9167
	74	What is the impact of Cohort Effect (i.e. variation in health status arising from different causal factors to which each birth cohort in a population is exposed as environment and society change) on health expenditure?	113	70.9302	64.2857	75.6098	54.878	76	68.3408	68.4618	42.9167
	75	How extensive is the medicalisation of governance of Iran's health sector, and what are its consequences?	76	64.6341	76.9231	71.7949	50	72	67.0704	68.4229	40.4167
	76	How do we improve collaboration at a national, regional, and global level to better educate the public and policymakers of the health impacts of climate change, and put in place more effective strategies to improve our climate change preparedness (including health systems preparedness) in Iran and beyond?	51	67.3913	74.4186	68.1818	59.3023	68	67.4588	68.3936	43.75
	77	How does Iran compare to high-income countries in terms of health system efficiency and cost-effectiveness of health services and products?	104	75.5319	66.6667	71.5909	52.2222	72	67.6023	68.3864	47.9167
	78	How would the decline in agricultural produce from climate change affect the level of malnutrition in Iran?	47	65.9091	73.2558	70.9302	52.2727	71	66.6736	67.7115	45
	79	How do we empower Iranians (especially children, adolescents, and youths) to start eating healthy early in life?	64	63.3333	81.1111	65.5556	53.3333	66	65.8667	67.6248	46.6667
	80	What are the health impacts of natural and man-made disaster and how do social factors (e.g. level of education of the affected population, number of registered NGOs and cultural and sport centres in the affected region) affect the consequences? What roles should Minisry of Health and Medical Education play in (i) building population resilience before the occurrence of disasters; and (ii) reducin…	45	73.913	75.5556	64.4444	50	64	65.5826	67.4983	46.25
	81	Which clinical guidelines should we prioritise in developing and/or adapting in the Iranian context?	42	71.4286	75.6098	63.75	53.6585	64	65.6894	67.3513	44.5833
	82	What are the barriers for adding quality and health labels to food products in Iran, and adjusting prices to reflect food quality?	63	74.3902	73.0769	65.7895	48.6842	66	65.5882	67.3144	40.8333
	83	What role should pharmacogenetics (personalised medicine) play in medical intervention in Iran, and how should it be integrated into Iran's medical system (e.g. national drug list and guidelines)?	34	64.2857	72.5	67.0732	53.6585	67	64.9035	65.9611	39.5833
	84	How can an intersectional approach improve access to healthy living environment and health services for vulnerable groups in Iran (e.g. women, children, and elderly)?	92	64.7727	78.5714	60.7143	56.0976	61	64.2312	65.9404	45.8333
	85	How do economic and political challenges at the regional and global level affect the implementation of national health plans in Iran? How do we design future health plans in a way that is more resilient to such challenges?	77	53.4884	77.381	70.7317	51.2195	71	64.7641	65.8076	37.9167
	86	What are the health impacts of satellite jamming on people living in different parts of Tehran?	58	69.5652	82.2222	55.9524	52.3256	56	63.2131	65.7927	47.0833
	87	Which Traditional Iranian Medicines (herbs or formulas) have the potential to be developed into new pharmaceutical products for mass production?	124	75	55.2632	68.75	62.8205	69	66.1667	65.6481	42.9167
	88	How do we design healthy and ethical diets for Iranians that take into consideration environmental sustainability, culture, affordability and taste?	66	60	75.5814	66.6667	50	67	63.8496	65.22	44.5833
	89	What is the state of polypharmacy (use of 4 or more medication) amongst Iran's elderly?	33	85	70.5128	60	35.8974	60	62.2821	65.1223	43.75
	90	What role should the Ministry of Health and Medical Education play in social harm reduction (e.g. substance use, unemployment, divorce)?	41	65.9091	76.8293	59.7561	53.6585	60	63.2306	65.0242	43.3333
	91	Within the health sector, which services, organisations, equipment and devices will become obsolete in ten year’s time?	109	60.7143	57.5	77.5	55.1282	78	65.7685	64.9631	37.9167
	92	What are the strengths and limitations of Iran’s existing national mental health measures? What are the most effective ways for improving mental health in Iran? How do we promote appropriate use of mental health services?	16	75	75	54.7619	53.5714	55	62.6667	64.8489	44.1667
	93	How much has the Ministry of Health and Medical Education invested in health research over the last 20 years? What health impacts has this achieved?	70	77.1739	64.4444	62.5	50	63	63.4237	64.6673	43.3333
	94	What is the level of sexual and reproductive health knowledge amongst Iranian adolescents and youths? What are their sources of information? What health risks (e.g. risk of STDs) does the current level of knowledge pose?	26	72.8261	79.5455	52.3256	53.4091	52	62.0212	64.6316	46.25
	95	What might be the best way to improve accountability and coordination between different government sectors (e.g. Health, Infrastructure, Environment, Social Welfare, and Urban Planning) and the private sector for the betterment of national health (e.g. by improving corporate social responsibility or investing into urban design measures such as parks to support or improve wellbeing)?	78	58.3333	77.381	62.1951	55.814	62	63.1447	64.5287	40.4167
	96	What early interventions are currently available for psychiatric disorders in Iran? How effective are they?	17	60.2273	79.2683	60.9756	51.2195	61	62.5381	64.4251	45.4167
	97	How do we develop a resilient economy that increases employment and efficiency of health system and prevents excessive import of pharmaceuticals and medical products?	105	54.5455	59.5238	79.0698	52.381	79	64.904	64.1559	39.1667
	98	What protective and supportive measures are currently in place to meet the needs of Iran's elderly citizens and ensure their safety (e.g. priority seating on public transports, and pro-elderly training in the police force)? How can these measures be improved and better implemented?	13	81.1111	77.907	47.6744	48.8372	48	60.7059	63.9017	49.1667
	99	What are the estimated cost of natural disasters (e.g. earthquake and flood) and unnatural disasters (e.g. acts of terrorism) in Iran?	53	67.7778	59.0909	73.3333	44.186	73	63.4776	63.8315	44.1667
	100	What is the burden of dementia in Iran at a national and subnational level? How are dementia incidence and prevalence affected by factors such as gender, education, and rural versus urban residency? What are the risk factors of dementia that are unique to Iran?	21	75	76.7442	54.6512	41.8605	55	60.6512	63.603	44.1667
	101	How do we improve the foundation of family as a mean to improve population health in Iran?	39	68.2927	74.3902	55	53.8462	55	61.3058	63.2241	40.4167
	102	How do we develop a comprehensive and sustainable community empowerment programme that helps improve spiritual and mental wellbeing of and relations amongst community members?	19	54.6512	79.7619	57.1429	57.1429	57	61.1398	62.7771	40
	103	What are some of Iran's less successful reforms (e.g. transforming government hospitals into autonomous units)? What are the underlying reasons for their failures, and how should we go about addressing them?	85	71.1111	61.6279	61.9048	50	62	61.3288	62.2233	39.5833
	104	What are the health-related rights of the elderly population under Iranian law? What are the most effective ways of empowering Iran's elderly population, especially women (given their longer life expectancy and proneness of living alone in their old age)?	11	68.6047	70.2381	58.5366	44.0476	59	60.0854	62.0382	42.0833
	105	What is the level of sexual knowledge, and attitudes towards sex and sexual partners amongst Iranian couples? To what extent does inadequate formal sex education lead to sexual dissatisfaction, unprotected sex, unwanted pregnancy, and violence?	25	69.1489	78.8889	47.7273	52.2222	48	59.1975	61.9291	42.5
	106	How do we develop better dementia screening and diagnostic tools to improve early detection and differential diagnosis of dementia in Iran across patients of all education, language, cultural and occupational backgrounds?	31	67.4419	69.0476	54.7619	52.439	55	59.7381	61.3094	39.5833
	107	What should be the health-related rights and responsibilities of Iranians, and how should they be implemented?	127	61.9048	70.4545	55.6818	53.4884	56	59.5059	60.9138	41.25
	108	What health threats do regional instability and subsequent refugee crisis pose on the Iranian population? What can we do to prevent them?	60	57.3171	70.2703	61.8421	46.0526	62	59.4964	60.8511	35.8333
	109	How effective are polypills (e.g. a combination of drugs that lower blood pressure and cholesterol) in controlling non-communicable diseases’ risk factors in Iran?	6	70.5128	67.9487	58.1081	36.4865	58	58.2112	60.4973	39.5833
	110	What is the overall status of patient-provider relationship in Iran's private and public health service sectors? What can we do to improve it?	89	75.5556	69.3182	48.8372	47.6744	49	58.0771	60.4698	45.8333
	111	What are the most effective interventions for increasing treatment adherence in HIV positive patients? What are the most effective preventive interventions for reducing mother-to-child transmission (PMTCT)?	28	69.3182	70.9302	52.381	46.3415	52	58.1942	60.4335	41.25
	112	What are some of Iran's more successful health system reforms (e.g. Primary Health Care reforms in the 1980s)? What arethe underlying reasons for their successes?	84	76.6667	64.2857	50	50	50	58.1905	60.0561	42.5
	113	What is the level of HIV knowledge amongst young people in Iran, and what is the extent to which they engage in high-risk behaviours?	24	77.7778	77.907	41.8605	40.4762	42	56.0043	59.8559	48.3333
	114	How well does Iran's climate change policy align with the SDGs? To what extent can the policy serve as an instrument for achieving some of the health-related SDG targets?	52	60.2273	70.2381	55.814	48.8372	56	58.2233	59.8151	38.75
	115	Given the current capacity and resources in different parts of Iran, what should medical universities in each region (province) change in terms of research scope and strategy to make Iran a pioneer of medical science?	117	61.1111	54.6512	55.814	65.5556	56	58.6264	58.1606	40.8333
	116	What knowledge and attitude are held towards the elderly by Iran's healthcare providers, policymakers, and the public?	12	81.1111	66.2791	41.6667	43.75	42	54.9614	57.8604	46.25
	117	What are the best tools for assessing nutrient consumptions in national studies?	67	72.5	63.5135	41.6667	56.7568	42	55.2874	57.0172	37.5
	118	How can we use resources provided by international organisations more efficiently?	83	68.4783	54.6512	46.5909	53.4091	47	54.0259	54.898	41.25
	119	At which stages of dementia do people seek medical assistance in Iran? How does this vary between groups with different levels of education?	22	73.0769	58.9744	39.7436	38.1579	40	49.9906	52.5045	39.1667
	120	How cost-effective is it to cover natural products or Traditional Iranian Medicine under our national health insurance?	125	54.878	48.75	55	35.5263	55	49.8309	50.413	35.4167
	121	How effective and safe isTraditional Iranian Medicine; especially in preventing and treating NCDs such as metabolic or psychiatric disorders, neurodegenerative, cardiovascular and respiratory diseases, and substance abuse (including tobacco, alcohol, and narcotics)?	123	52.5	59.2105	45.9459	33.7838	46	47.4881	49.3411	34.5833
	122	How can we better incorporate the principles and methods of Traditional Iranian Medicine into Iran's health system and medical curriculum?	115	54.7619	42.3077	40	39.0244	40	43.2188	43.882	40.4167
	123	How do behavioural and psychiatric symptoms of dementia patients differ between Iran and other countries?	32	68.75	43.5897	25.641	31.25	26	39.0462	41.3584	45
	124	How can we ensure that Islamic values and medical ethics are taken into consideration during the recruitment process of medical university staff and students?	120	47.619	47.561	31.7073	38.3721	32	39.4519	40.7474	40
	125	What are the Islamic-Iranian principles on the provision of health services, education and research?	119	47.619	42.6829	31.25	37.5	31	38.0104	39.0248	41.25
	126	How is Islamic principles reflected in the General Health Policy of Iran?	122	53.6585	37.5	30	36.8421	30	37.6001	38.4934	42.9167
	127	How well do key concepts in Traditional Iranian Medicine translate into modern medicine?	126	48.6842	39.1892	31.9444	36.4865	32	37.6609	38.4537	37.0833
	128	How should we remember and honour the most influential medical scientists in Iran's history?	121	64.7727	14.6341	13.75	31.7073	14	27.7728	28.3643	62.5
								Median RPS weighted	68.3196	69.4811

## Sheet: Ranked by RPS per criterion
Rank	Original RQ Number	Feasibility	RPS (unweighted)
1	10	What is the health status and common health problems in Iran's elderly population? How will these change by the year 2030? What is the economic burden of these problems and how can we reduce this burden?	86.6667
2	1	What were the leading causes of death and morbidity in Iran in different age groups at a national and subnational level over the past 20 years? What are the projections by the years 2025 and 2030?	86.1702
3	2	What are the leading non-communicable diseases (e.g. diabetes, stroke, cardiovascular disease, hypertension, and cancer) in Iran now and in 2030? How are they distributed across the country and what are their underlying causes?	85.8696
4	5	What should be Iran's non-communicable diseases prevention strategry? How could it be integrated into primary health care?	85.5556
5	98	How comprehensive is Iran's health insurance coverage in general, and more specifically for vulnerable groups?	85.5556
6	33	What is the state of polypharmacy (use of 4 or more medication) amongst Iran's elderly?	85
7	38	What is the current status of antibiotic resistance in Iran and future predictions? What is the current antibiotic prescription pattern(s) of medical practitioners in Iran? What can we do to promote more rational use of antibiotics?	84.8837
8	91	To what extent are health resources and services equally distributed across the country? To what extent do they meet the needs of the people? How do we reduce inequality in health service access in Iran and achieve universal health coverage?	84.7826
9	29	Which national and regional interventions should be in place to improve fetal health?	84.6154
10	7	What is the current status of occupational health in Iran? What are some of the problems in our current interventions for addressing occupational health? How can we improve them?	84.4444
11	90	What are the rates and patterns of health services usage in Iran (including outpatient/inpatient/public/private/paraclinical services) for different medical conditions?	84.4444
12	114	How do we tailor our primary qualifications (e.g. Doctor of Medicine, and Doctor of Pharmacy) and higher qualifications (e.g. specialist training in psychiatry) in medical and health sciences in Iran to better serve the needs of the nation?	83.7209
13	4	What are the most effective and cost-effective population-level interventions for reducing and managing non-communicable diseases (e.g.Ischemic Heart Diseases, diabetes, stroke, hypertension, and dementia) and traffic accidents in the Iranian context?	83.6957
14	30	What are the major gaps in Iran's health surveillance and information systems? How can we overcome these gaps (e.g. by setting up birth cohorts, demographic and health surveillance systems, and/or conducting national/provincial health surveys)?	83.6957
15	12	What knowledge and attitude are held towards the elderly by Iran's healthcare providers, policymakers, and the public?	81.1111
16	13	What protective and supportive measures are currently in place to meet the needs of Iran's elderly citizens and ensure their safety (e.g. priority seating on public transports, and pro-elderly training in the police force)? How can these measures be improved and better implemented?	81.1111
17	103	How do we reform Iran's health insurance system to improve equity?	81.1111
18	3	What are the economic burdens of leading non-communicable diseases (e.g. diabetes, hypertension, cardiovascular diseases, and common cancers)?	80
19	40	What are the most effective community-based interventions for reducing high-risk behaviour (e.g. intravenous drug use, unprotected sex) amongst adolescents living in slums and other deprived areas in villages and cities?	79.5455
20	88	Why does Iran's health system place such a heavy focus on treatment and medical specialisation instead of health promotion and prevention?	78.8889
21	24	What is the level of HIV knowledge amongst young people in Iran, and what is the extent to which they engage in high-risk behaviours?	77.7778
22	101	What health care payment models should we use at different levels of Iran's health system (e.g. fixed salary, fee-for-service)?	77.7778
23	82	What might be the best model for the public sector to engage with non-government sectors (e.g. the private sector, and charities) in the provision of health services in Iran? How can it be implemented?	77.6596
24	9	What are the barriers to the full implementation of Iran's comprehensive anti-smoking laws?	77.381
25	102	What roles should public and private health insurance play towards achieving the targets set out by the General Health Policies?	77.2727
26	118	What is the extent of brain drain amongst graduates of Iranian medical sciences over the past 10 years? How can we reduce it?	77.2727
27	14	What is the current mental health status of Iran? What are some of the common biological, socioeconomic, and environmental risk factors of mental disorders in Iran overall, and in particular, in children? How can we change them?	77.1739
28	68	How safe and nutritious is our food across different parts of the country?	77.1739
29	70	How much has the Ministry of Health and Medical Education invested in health research over the last 20 years? What health impacts has this achieved?	77.1739
30	36	What medical and pharmaceutical products (e.g. drugs, vaccines, and medical equipments) will be most profitable in the national and international markets in 10 year’s time? What role(s) should Iran play in their development and production?	76.8293
31	23	What is the state of sexual and reproductive health in Iran? What are the barriers for improving sexual and reproductive health in Iran, and how do we overcome them?	76.7442
32	43	How will climate change affect the health of people living in different parts of Iran (e.g. in terms of prevention and management of infectious and non-communicable diseases, malnutrition and other health issues due to problems with water and food security, and health impacts of forced migration of people living in climate vulnerable areas)?	76.6667
33	79	What roles should private sector, NGOs and philanthropists play towards achieving the targets set out by the General Health Policies?	76.6667
34	84	What are some of Iran's more successful health system reforms (e.g. Primary Health Care reforms in the 1980s)? What arethe underlying reasons for their successes?	76.6667
35	87	What are the main challenges in implementing and monitoring the progress of Iran's General Health Policies?	76.6667
36	108	Which of Iran's health system indicators are the most indicative of system efficiency and cost effectiveness?	76.6667
37	99	What are the best insurance and tariff policies for covering treatment and rehabilitation services for mental disorders?	76.1364
38	48	How would climate change affect air quality in Iranian cities and what health impacts would this have?	76.087
39	35	How should we manage resources (technological and human resources) for producing the 18 vaccines specified in Iran's National Vaccination Programme?	75.6098
40	27	What are the most effective interventions for reducing HIV/STDs incidence amongst vulnerable groups (e.g. sex workers, intravenous drug users, homeless people, and immigrants)? What are the best models of service provision for these groups?	75.5814
41	89	What is the overall status of patient-provider relationship in Iran's private and public health service sectors? What can we do to improve it?	75.5556
42	104	How does Iran compare to high-income countries in terms of health system efficiency and cost-effectiveness of health services and products?	75.5319
43	16	What are the strengths and limitations of Iran’s existing national mental health measures? What are the most effective ways for improving mental health in Iran? How do we promote appropriate use of mental health services?	75
44	18	How can we optimise the role of primary health care to improve prevention and treatment of mental health problems in Iran?	75
45	21	What is the burden of dementia in Iran at a national and subnational level? How are dementia incidence and prevalence affected by factors such as gender, education, and rural versus urban residency? What are the risk factors of dementia that are unique to Iran?	75
46	55	What are the health impacts of Iran's water crisis? For example, how has the Lake Urmia water crisis impacted the health of residents in nearby provinces? What can the Ministry of Health and Medical Education and health centres across the country do to respond to water crises?	75
47	56	How does the petroleum industry affect the health of Iranians (especially, children in urban slums, and people who live close to the oil fields and production facilities)?	75
48	111	What should be the cost–effectiveness threshold and criteria for making health interventions decisions in the Iranian context?	75
49	124	Which Traditional Iranian Medicines (herbs or formulas) have the potential to be developed into new pharmaceutical products for mass production?	75
50	15	What are the socioeconomic risk factors of addiction in Iran and how can we change them?	74.4444
51	61	What are the causes of deaths during Iran's earthquakes (e.g. injuries, insufficient access to clean water)? How do we better predict the health impacts of earthquakes?	74.4444
52	62	How effective and cost-effective are the current national programmes for improving nutrition? What are the barriers for eating healthy in Iran?	74.4444
53	100	How should we apply a Health Technology Assessment for incorporating new therapeutic interventions into Iran's health services (e.g. in terms of investigating relevant trade regulations and developing guidelines)?	74.4186
54	63	What are the barriers for adding quality and health labels to food products in Iran, and adjusting prices to reflect food quality?	74.3902
55	45	What are the health impacts of natural and man-made disaster and how do social factors (e.g. level of education of the affected population, number of registered NGOs and cultural and sport centres in the affected region) affect the consequences? What roles should Minisry of Health and Medical Education play in (i) building population resilience before the occurrence of disasters; and (ii) reducin…	73.913
56	86	How can the current health system be reformed to cope with the challenges posed by rapid urbanisation in Iran in the coming decades?	73.913
57	93	To what extent is Iran's health policy and planning evidence-based? How can we shift Iran's health system planning from one that is impulsive and reactionary to one that is evidence-based and plans for sustainable long-term change?	73.913
58	44	How is the probability of natural disasters distributed across different parts of Iran? How prepared are residents in disaster-prone areas for responding to such disasters, and why?	73.8636
59	65	How do we develop urban spaces in a way that promotes healthy lifestyle (including healthy diets and physical activities) in Iran?	73.3333
60	95	How can we replace the current physician-centred system with a team-based care approach (i.e. the provision of health services by at least two health professionals including medical doctors, clinical pharmacists, nurses who work collaboratively with patients, family caregivers and community service providers to achieve care)?	73.3333
61	80	How can we go about supporting and encouraging the private sector, NGOs and philanthropists to shift investment from treatment-related activities (e.g. building hospitals) to disease prevention and health promotion?	73.2558
62	73	What is the most effective governance framework for ensuring the quality of health services in Iran?	73.1707
63	22	At which stages of dementia do people seek medical assistance in Iran? How does this vary between groups with different levels of education?	73.0769
64	26	What is the level of sexual and reproductive health knowledge amongst Iranian adolescents and youths? What are their sources of information? What health risks (e.g. risk of STDs) does the current level of knowledge pose?	72.8261
65	107	What are the least important services offered by our health system and what are the least important topics covered in our medical curriculums? To what extent can their discontinuation provide savings to our health and education systems?	72.7273
66	67	What are the best tools for assessing nutrient consumptions in national studies?	72.5
67	96	What impacts do Iran’s public policies have on the health of its population? How can public policy be changed to improve population health?	72.2222
68	106	How good are health services in Iran in terms of service efficiency, cost-effectiveness, accessibility, affordability, professional ethics, use of evidence-based practice, quality of care, and patient-oriented care?	71.7391
69	42	Which clinical guidelines should we prioritise in developing and/or adapting in the Iranian context?	71.4286
70	85	What are some of Iran's less successful reforms (e.g. transforming government hospitals into autonomous units)? What are the underlying reasons for their failures, and how should we go about addressing them?	71.1111
71	97	How can we achieve sustainable health financing in Iran?	71.1111
72	57	What community-based strategies can we use to reduce energy consumption and environmental pollutants in order to improve health and prevent disease?	70.9302
73	94	How do we improve primary health care services using an evidence-based approach?	70.9302
74	113	What is the impact of Cohort Effect (i.e. variation in health status arising from different causal factors to which each birth cohort in a population is exposed as environment and society change) on health expenditure?	70.9302
75	128	What is the most effective way of improving community-based health education in Iran?	70.9302
76	6	How effective are polypills (e.g. a combination of drugs that lower blood pressure and cholesterol) in controlling non-communicable diseases’ risk factors in Iran?	70.5128
77	20	How can we improve Iran's national interventions for prevention and treatment of substance addiction in different groups (e.g. school children and staff at the industries)?	70.4545
78	59	How does the overuse of agricultural poisons affect human health in northern Iran?	69.7674
79	49	How prepared are each level of Iran's health system in dealing with disasters (natural and unnatural)? How can we improve our disaster preparedness?	69.5652
80	58	What are the health impacts of satellite jamming on people living in different parts of Tehran?	69.5652
81	8	What are the most effective and cost-effective population-level interventions for preventing the uptake of tobacco smoking and helping smokers quit?	69.3182
82	28	What are the most effective interventions for increasing treatment adherence in HIV positive patients? What are the most effective preventive interventions for reducing mother-to-child transmission (PMTCT)?	69.3182
83	50	How do we create an early warning system for natural disasters across all health facilities in Iran?	69.3182
84	25	What is the level of sexual knowledge, and attitudes towards sex and sexual partners amongst Iranian couples? To what extent does inadequate formal sex education lead to sexual dissatisfaction, unprotected sex, unwanted pregnancy, and violence?	69.1489
85	71	How do we establish a national data platform for informing evidence-based policy making across different ministries (e.g. Ministries of Health, Education, Infrastructure, and Social Care) for tackling major health issues (e.g. traffic accidents, violence, suicide, substance addiction, and natural disasters)?	68.8889
86	32	How do behavioural and psychiatric symptoms of dementia patients differ between Iran and other countries?	68.75
87	112	Given the strict pharmaceutical pricing system in Iran (where a price ceiling is set for the drugs on the national gereric drugs list), how can we encourage competition between manufacturers to improve the quality of pharmaceutical products?	68.75
88	11	What are the health-related rights of the elderly population under Iranian law? What are the most effective ways of empowering Iran's elderly population, especially women (given their longer life expectancy and proneness of living alone in their old age)?	68.6047
89	37	What is the best model for providing Iran's pharmaceutical services?	68.6047
90	83	How can we use resources provided by international organisations more efficiently?	68.4783
91	39	How do we improve the foundation of family as a mean to improve population health in Iran?	68.2927
92	116	What are the structural barriers for Iran in becoming a pioneer of health innovation (including drug discovery and development)? How do we establish an appropriate scientific governance and innovation system in health in Iran?	68.1818
93	72	To provide the best attainable state of health for all Iranians,what roles should different ministries (including Health, Environment, Finance, Infrastructure, and Transport) play, and how should they work together?	68.0851
94	110	How can technologies and paramedicals be used in the future to cap the cost of health services while meeting the health needs of our citizens?	67.8571
95	53	What are the estimated cost of natural disasters (e.g. earthquake and flood) and unnatural disasters (e.g. acts of terrorism) in Iran?	67.7778
96	74	What is the best way to reform Ministry of Health and Medical Education’s organisational structure and culture?	67.7778
97	31	How do we develop better dementia screening and diagnostic tools to improve early detection and differential diagnosis of dementia in Iran across patients of all education, language, cultural and occupational backgrounds?	67.4419
98	81	What should be the role of private sector in the production of medical technologies (including vaccine production)? How can this be achieved?	67.4419
99	51	How do we improve collaboration at a national, regional, and global level to better educate the public and policymakers of the health impacts of climate change, and put in place more effective strategies to improve our climate change preparedness (including health systems preparedness) in Iran and beyond?	67.3913
100	54	What are the adverse impacts of environmental destructions (e.g. deforestation, rapid urbanisation), degradation (e.g. loss of wetland, quality fresh water supply, fertile farmland) and pollution (e.g. by industries) on animal and human health in Iran, and what can we do to reduce these impacts?	67.3913
101	41	What role should the Ministry of Health and Medical Education play in social harm reduction (e.g. substance use, unemployment, divorce)?	65.9091
102	47	How would the decline in agricultural produce from climate change affect the level of malnutrition in Iran?	65.9091
103	92	How can an intersectional approach improve access to healthy living environment and health services for vulnerable groups in Iran (e.g. women, children, and elderly)?	64.7727
104	121	How should we remember and honour the most influential medical scientists in Iran's history?	64.7727
105	76	How extensive is the medicalisation of governance of Iran's health sector, and what are its consequences?	64.6341
106	46	How would climate change affect the quality of surface and groundwater in Iran? What health impacts would it have on population health?	64.4444
107	34	What role should pharmacogenetics (personalised medicine) play in medical intervention in Iran, and how should it be integrated into Iran's medical system (e.g. national drug list and guidelines)?	64.2857
108	64	How do we empower Iranians (especially children, adolescents, and youths) to start eating healthy early in life?	63.3333
109	127	What should be the health-related rights and responsibilities of Iranians, and how should they be implemented?	61.9048
110	75	What is the best way to strengthen health research cooperation between academia and industry?	61.7021
111	117	Given the current capacity and resources in different parts of Iran, what should medical universities in each region (province) change in terms of research scope and strategy to make Iran a pioneer of medical science?	61.1111
112	109	Within the health sector, which services, organisations, equipment and devices will become obsolete in ten year’s time?	60.7143
113	17	What early interventions are currently available for psychiatric disorders in Iran? How effective are they?	60.2273
114	52	How well does Iran's climate change policy align with the SDGs? To what extent can the policy serve as an instrument for achieving some of the health-related SDG targets?	60.2273
115	66	How do we design healthy and ethical diets for Iranians that take into consideration environmental sustainability, culture, affordability and taste?	60
116	69	How do we secure basic resources (clean water, safe food, quality air and soil) for Iran's future generations and use the resources in an equitable way?	60
117	78	What might be the best way to improve accountability and coordination between different government sectors (e.g. Health, Infrastructure, Environment, Social Welfare, and Urban Planning) and the private sector for the betterment of national health (e.g. by improving corporate social responsibility or investing into urban design measures such as parks to support or improve wellbeing)?	58.3333
118	60	What health threats do regional instability and subsequent refugee crisis pose on the Iranian population? What can we do to prevent them?	57.3171
119	125	How cost-effective is it to cover natural products or Traditional Iranian Medicine under our national health insurance?	54.878
120	115	How can we better incorporate the principles and methods of Traditional Iranian Medicine into Iran's health system and medical curriculum?	54.7619
121	19	How do we develop a comprehensive and sustainable community empowerment programme that helps improve spiritual and mental wellbeing of and relations amongst community members?	54.6512
122	105	How do we develop a resilient economy that increases employment and efficiency of health system and prevents excessive import of pharmaceuticals and medical products?	54.5455
123	122	How is Islamic principals reflected in the General Health Policy of Iran?	53.6585
124	77	How do economic and political challenges at the regional and global level affect the implementation of national health plans in Iran? How do we design future health plans in a way that is more resilient to such challenges?	53.4884
125	123	How effective and safe isTraditional Iranian Medicine; especially in preventing and treating NCDs such as metabolic or psychiatric disorders, neurodegenerative, cardiovascular and respiratory diseases, and substance abuse (including tobacco, alcohol, and narcotics)?	52.5
126	126	How well do key concepts in Traditional Iranian Medicine translate into modern medicine?	48.6842
127	119	What are the Islamic-Iranian principles on the provision of health services, education and research?	47.619
128	120	How can we ensure that Islamic values and medical ethics are taken into consideration during the recruitment process of medical university staff and students?	47.619
Rank	Original RQ Number	Impact in Health	RPS (unweighted)
1	5	What should be Iran's non-communicable diseases prevention strategry? How could it be integrated into primary health care?	93.0233
2	4	What are the most effective and cost-effective population-level interventions for reducing and managing non-communicable diseases (e.g.Ischemic Heart Diseases, diabetes, stroke, hypertension, and dementia) and traffic accidents in the Iranian context?	90.9091
3	103	How do we reform Iran's health insurance system to improve equity?	90.6977
4	91	To what extent are health resources and services equally distributed across the country? To what extent do they meet the needs of the people? How do we reduce inequality in health service access in Iran and achieve universal health coverage?	88.8889
5	29	Which national and regional interventions should be in place to improve fetal health?	88.75
6	10	What is the health status and common health problems in Iran's elderly population? How will these change by the year 2030? What is the economic burden of these problems and how can we reduce this burden?	88.6364
7	38	What is the current status of antibiotic resistance in Iran and future predictions? What is the current antibiotic prescription pattern(s) of medical practitioners in Iran? What can we do to promote more rational use of antibiotics?	88.0952
8	43	How will climate change affect the health of people living in different parts of Iran (e.g. in terms of prevention and management of infectious and non-communicable diseases, malnutrition and other health issues due to problems with water and food security, and health impacts of forced migration of people living in climate vulnerable areas)?	87.5
9	2	What are the leading non-communicable diseases (e.g. diabetes, stroke, cardiovascular disease, hypertension, and cancer) in Iran now and in 2030? How are they distributed across the country and what are their underlying causes?	87.2093
10	27	What are the most effective interventions for reducing HIV/STDs incidence amongst vulnerable groups (e.g. sex workers, intravenous drug users, homeless people, and immigrants)? What are the best models of service provision for these groups?	86.9048
11	48	How would climate change affect air quality in Iranian cities and what health impacts would this have?	86.6667
12	65	How do we develop urban spaces in a way that promotes healthy lifestyle (including healthy diets and physical activities) in Iran?	86.6667
13	55	What are the health impacts of Iran's water crisis? For example, how has the Lake Urmia water crisis impacted the health of residents in nearby provinces? What can the Ministry of Health and Medical Education and health centres across the country do to respond to water crises?	86.3636
14	56	How does the petroleum industry affect the health of Iranians (especially, children in urban slums, and people who live close to the oil fields and production facilities)?	86.3636
15	18	How can we optimise the role of primary health care to improve prevention and treatment of mental health problems in Iran?	85.7143
16	40	What are the most effective community-based interventions for reducing high-risk behaviour (e.g. intravenous drug use, unprotected sex) amongst adolescents living in slums and other deprived areas in villages and cities?	85.7143
17	96	What impacts do Iran’s public policies have on the health of its population? How can public policy be changed to improve population health?	85.2273
18	15	What are the socioeconomic risk factors of addiction in Iran and how can we change them?	84.8837
19	23	What is the state of sexual and reproductive health in Iran? What are the barriers for improving sexual and reproductive health in Iran, and how do we overcome them?	84.8837
20	87	What are the main challenges in implementing and monitoring the progress of Iran's General Health Policies?	84.8837
21	59	How does the overuse of agricultural poisons affect human health in northern Iran?	84.0909
22	62	How effective and cost-effective are the current national programmes for improving nutrition? What are the barriers for eating healthy in Iran?	84.0909
23	71	How do we establish a national data platform for informing evidence-based policy making across different ministries (e.g. Ministries of Health, Education, Infrastructure, and Social Care) for tackling major health issues (e.g. traffic accidents, violence, suicide, substance addiction, and natural disasters)?	84.0909
24	95	How can we replace the current physician-centred system with a team-based care approach (i.e. the provision of health services by at least two health professionals including medical doctors, clinical pharmacists, nurses who work collaboratively with patients, family caregivers and community service providers to achieve care)?	84.0909
25	74	What is the best way to reform Ministry of Health and Medical Education’s organisational structure and culture?	83.3333
26	94	How do we improve primary health care services using an evidence-based approach?	83.3333
27	86	How can the current health system be reformed to cope with the challenges posed by rapid urbanisation in Iran in the coming decades?	82.9545
28	114	How do we tailor our primary qualifications (e.g. Doctor of Medicine, and Doctor of Pharmacy) and higher qualifications (e.g. specialist training in psychiatry) in medical and health sciences in Iran to better serve the needs of the nation?	82.9268
29	58	What are the health impacts of satellite jamming on people living in different parts of Tehran?	82.2222
30	80	How can we go about supporting and encouraging the private sector, NGOs and philanthropists to shift investment from treatment-related activities (e.g. building hospitals) to disease prevention and health promotion?	82.1429
31	99	What are the best insurance and tariff policies for covering treatment and rehabilitation services for mental disorders?	82.1429
32	14	What is the current mental health status of Iran? What are some of the common biological, socioeconomic, and environmental risk factors of mental disorders in Iran overall, and in particular, in children? How can we change them?	81.8182
33	1	What were the leading causes of death and morbidity in Iran in different age groups at a national and subnational level over the past 20 years? What are the projections by the years 2025 and 2030?	81.1111
34	64	How do we empower Iranians (especially children, adolescents, and youths) to start eating healthy early in life?	81.1111
35	9	What are the barriers to the full implementation of Iran's comprehensive anti-smoking laws?	80.9524
36	68	How safe and nutritious is our food across different parts of the country?	80.9524
37	57	What community-based strategies can we use to reduce energy consumption and environmental pollutants in order to improve health and prevent disease?	80.4878
38	37	What is the best model for providing Iran's pharmaceutical services?	80
39	54	What are the adverse impacts of environmental destructions (e.g. deforestation, rapid urbanisation), degradation (e.g. loss of wetland, quality fresh water supply, fertile farmland) and pollution (e.g. by industries) on animal and human health in Iran, and what can we do to reduce these impacts?	80
40	8	What are the most effective and cost-effective population-level interventions for preventing the uptake of tobacco smoking and helping smokers quit?	79.7619
41	19	How do we develop a comprehensive and sustainable community empowerment programme that helps improve spiritual and mental wellbeing of and relations amongst community members?	79.7619
42	26	What is the level of sexual and reproductive health knowledge amongst Iranian adolescents and youths? What are their sources of information? What health risks (e.g. risk of STDs) does the current level of knowledge pose?	79.5455
43	30	What are the major gaps in Iran's health surveillance and information systems? How can we overcome these gaps (e.g. by setting up birth cohorts, demographic and health surveillance systems, and/or conducting national/provincial health surveys)?	79.5455
44	44	How is the probability of natural disasters distributed across different parts of Iran? How prepared are residents in disaster-prone areas for responding to such disasters, and why?	79.5455
45	73	What is the most effective governance framework for ensuring the quality of health services in Iran?	79.4872
46	17	What early interventions are currently available for psychiatric disorders in Iran? How effective are they?	79.2683
47	20	How can we improve Iran's national interventions for prevention and treatment of substance addiction in different groups (e.g. school children and staff at the industries)?	79.0698
48	61	What are the causes of deaths during Iran's earthquakes (e.g. injuries, insufficient access to clean water)? How do we better predict the health impacts of earthquakes?	79.0698
49	69	How do we secure basic resources (clean water, safe food, quality air and soil) for Iran's future generations and use the resources in an equitable way?	79.0698
50	90	What are the rates and patterns of health services usage in Iran (including outpatient/inpatient/public/private/paraclinical services) for different medical conditions?	79.0698
51	102	What roles should public and private health insurance play towards achieving the targets set out by the General Health Policies?	79.0698
52	25	What is the level of sexual knowledge, and attitudes towards sex and sexual partners amongst Iranian couples? To what extent does inadequate formal sex education lead to sexual dissatisfaction, unprotected sex, unwanted pregnancy, and violence?	78.8889
53	111	What should be the cost–effectiveness threshold and criteria for making health interventions decisions in the Iranian context?	78.75
54	92	How can an intersectional approach improve access to healthy living environment and health services for vulnerable groups in Iran (e.g. women, children, and elderly)?	78.5714
55	7	What is the current status of occupational health in Iran? What are some of the problems in our current interventions for addressing occupational health? How can we improve them?	78.4091
56	46	How would climate change affect the quality of surface and groundwater in Iran? What health impacts would it have on population health?	78.4091
57	49	How prepared are each level of Iran's health system in dealing with disasters (natural and unnatural)? How can we improve our disaster preparedness?	78.2609
58	100	How should we apply a Health Technology Assessment for incorporating new therapeutic interventions into Iran's health services (e.g. in terms of investigating relevant trade regulations and developing guidelines)?	78.0488
59	13	What protective and supportive measures are currently in place to meet the needs of Iran's elderly citizens and ensure their safety (e.g. priority seating on public transports, and pro-elderly training in the police force)? How can these measures be improved and better implemented?	77.907
60	24	What is the level of HIV knowledge amongst young people in Iran, and what is the extent to which they engage in high-risk behaviours?	77.907
61	98	How comprehensive is Iran's health insurance coverage in general, and more specifically for vulnerable groups?	77.907
62	77	How do economic and political challenges at the regional and global level affect the implementation of national health plans in Iran? How do we design future health plans in a way that is more resilient to such challenges?	77.381
63	78	What might be the best way to improve accountability and coordination between different government sectors (e.g. Health, Infrastructure, Environment, Social Welfare, and Urban Planning) and the private sector for the betterment of national health (e.g. by improving corporate social responsibility or investing into urban design measures such as parks to support or improve wellbeing)?	77.381
64	72	To provide the best attainable state of health for all Iranians,what roles should different ministries (including Health, Environment, Finance, Infrastructure, and Transport) play, and how should they work together?	77.1739
65	76	How extensive is the medicalisation of governance of Iran's health sector, and what are its consequences?	76.9231
66	41	What role should the Ministry of Health and Medical Education play in social harm reduction (e.g. substance use, unemployment, divorce)?	76.8293
67	21	What is the burden of dementia in Iran at a national and subnational level? How are dementia incidence and prevalence affected by factors such as gender, education, and rural versus urban residency? What are the risk factors of dementia that are unique to Iran?	76.7442
68	50	How do we create an early warning system for natural disasters across all health facilities in Iran?	76.7442
69	93	To what extent is Iran's health policy and planning evidence-based? How can we shift Iran's health system planning from one that is impulsive and reactionary to one that is evidence-based and plans for sustainable long-term change?	76.1364
70	97	How can we achieve sustainable health financing in Iran?	76.1364
71	42	Which clinical guidelines should we prioritise in developing and/or adapting in the Iranian context?	75.6098
72	66	How do we design healthy and ethical diets for Iranians that take into consideration environmental sustainability, culture, affordability and taste?	75.5814
73	79	What roles should private sector, NGOs and philanthropists play towards achieving the targets set out by the General Health Policies?	75.5814
74	45	What are the health impacts of natural and man-made disaster and how do social factors (e.g. level of education of the affected population, number of registered NGOs and cultural and sport centres in the affected region) affect the consequences? What roles should Minisry of Health and Medical Education play in (i) building population resilience before the occurrence of disasters; and (ii) reducin…	75.5556
75	82	What might be the best model for the public sector to engage with non-government sectors (e.g. the private sector, and charities) in the provision of health services in Iran? How can it be implemented?	75.5556
76	16	What are the strengths and limitations of Iran’s existing national mental health measures? What are the most effective ways for improving mental health in Iran? How do we promote appropriate use of mental health services?	75
77	88	Why does Iran's health system place such a heavy focus on treatment and medical specialisation instead of health promotion and prevention?	75
78	128	What is the most effective way of improving community-based health education in Iran?	75
79	51	How do we improve collaboration at a national, regional, and global level to better educate the public and policymakers of the health impacts of climate change, and put in place more effective strategies to improve our climate change preparedness (including health systems preparedness) in Iran and beyond?	74.4186
80	39	How do we improve the foundation of family as a mean to improve population health in Iran?	74.3902
81	106	How good are health services in Iran in terms of service efficiency, cost-effectiveness, accessibility, affordability, professional ethics, use of evidence-based practice, quality of care, and patient-oriented care?	73.3333
82	108	Which of Iran's health system indicators are the most indicative of system efficiency and cost effectiveness?	73.3333
83	47	How would the decline in agricultural produce from climate change affect the level of malnutrition in Iran?	73.2558
84	35	How should we manage resources (technological and human resources) for producing the 18 vaccines specified in Iran's National Vaccination Programme?	73.0769
85	63	What are the barriers for adding quality and health labels to food products in Iran, and adjusting prices to reflect food quality?	73.0769
86	3	What are the economic burdens of leading non-communicable diseases (e.g. diabetes, hypertension, cardiovascular diseases, and common cancers)?	72.7273
87	34	What role should pharmacogenetics (personalised medicine) play in medical intervention in Iran, and how should it be integrated into Iran's medical system (e.g. national drug list and guidelines)?	72.5
88	101	What health care payment models should we use at different levels of Iran's health system (e.g. fixed salary, fee-for-service)?	72.093
89	112	Given the strict pharmaceutical pricing system in Iran (where a price ceiling is set for the drugs on the national gereric drugs list), how can we encourage competition between manufacturers to improve the quality of pharmaceutical products?	71.9512
90	28	What are the most effective interventions for increasing treatment adherence in HIV positive patients? What are the most effective preventive interventions for reducing mother-to-child transmission (PMTCT)?	70.9302
91	33	What is the state of polypharmacy (use of 4 or more medication) amongst Iran's elderly?	70.5128
92	127	What should be the health-related rights and responsibilities of Iranians, and how should they be implemented?	70.4545
93	60	What health threats do regional instability and subsequent refugee crisis pose on the Iranian population? What can we do to prevent them?	70.2703
94	11	What are the health-related rights of the elderly population under Iranian law? What are the most effective ways of empowering Iran's elderly population, especially women (given their longer life expectancy and proneness of living alone in their old age)?	70.2381
95	52	How well does Iran's climate change policy align with the SDGs? To what extent can the policy serve as an instrument for achieving some of the health-related SDG targets?	70.2381
96	89	What is the overall status of patient-provider relationship in Iran's private and public health service sectors? What can we do to improve it?	69.3182
97	31	How do we develop better dementia screening and diagnostic tools to improve early detection and differential diagnosis of dementia in Iran across patients of all education, language, cultural and occupational backgrounds?	69.0476
98	6	How effective are polypills (e.g. a combination of drugs that lower blood pressure and cholesterol) in controlling non-communicable diseases’ risk factors in Iran?	67.9487
99	75	What is the best way to strengthen health research cooperation between academia and industry?	67.4419
100	104	How does Iran compare to high-income countries in terms of health system efficiency and cost-effectiveness of health services and products?	66.6667
101	12	What knowledge and attitude are held towards the elderly by Iran's healthcare providers, policymakers, and the public?	66.2791
102	107	What are the least important services offered by our health system and what are the least important topics covered in our medical curriculums? To what extent can their discontinuation provide savings to our health and education systems?	65.4762
103	70	How much has the Ministry of Health and Medical Education invested in health research over the last 20 years? What health impacts has this achieved?	64.4444
104	84	What are some of Iran's more successful health system reforms (e.g. Primary Health Care reforms in the 1980s)? What arethe underlying reasons for their successes?	64.2857
105	113	What is the impact of Cohort Effect (i.e. variation in health status arising from different causal factors to which each birth cohort in a population is exposed as environment and society change) on health expenditure?	64.2857
106	110	How can technologies and paramedicals be used in the future to cap the cost of health services while meeting the health needs of our citizens?	63.75
107	67	What are the best tools for assessing nutrient consumptions in national studies?	63.5135
108	116	What are the structural barriers for Iran in becoming a pioneer of health innovation (including drug discovery and development)? How do we establish an appropriate scientific governance and innovation system in health in Iran?	63.4146
109	85	What are some of Iran's less successful reforms (e.g. transforming government hospitals into autonomous units)? What are the underlying reasons for their failures, and how should we go about addressing them?	61.6279
110	81	What should be the role of private sector in the production of medical technologies (including vaccine production)? How can this be achieved?	59.7561
111	105	How do we develop a resilient economy that increases employment and efficiency of health system and prevents excessive import of pharmaceuticals and medical products?	59.5238
112	123	How effective and safe isTraditional Iranian Medicine; especially in preventing and treating NCDs such as metabolic or psychiatric disorders, neurodegenerative, cardiovascular and respiratory diseases, and substance abuse (including tobacco, alcohol, and narcotics)?	59.2105
113	53	What are the estimated cost of natural disasters (e.g. earthquake and flood) and unnatural disasters (e.g. acts of terrorism) in Iran?	59.0909
114	22	At which stages of dementia do people seek medical assistance in Iran? How does this vary between groups with different levels of education?	58.9744
115	118	What is the extent of brain drain amongst graduates of Iranian medical sciences over the past 10 years? How can we reduce it?	58.1395
116	36	What medical and pharmaceutical products (e.g. drugs, vaccines, and medical equipments) will be most profitable in the national and international markets in 10 year’s time? What role(s) should Iran play in their development and production?	57.5
117	109	Within the health sector, which services, organisations, equipment and devices will become obsolete in ten year’s time?	57.5
118	124	Which Traditional Iranian Medicines (herbs or formulas) have the potential to be developed into new pharmaceutical products for mass production?	55.2632
119	83	How can we use resources provided by international organisations more efficiently?	54.6512
120	117	Given the current capacity and resources in different parts of Iran, what should medical universities in each region (province) change in terms of research scope and strategy to make Iran a pioneer of medical science?	54.6512
121	125	How cost-effective is it to cover natural products or Traditional Iranian Medicine under our national health insurance?	48.75
122	120	How can we ensure that Islamic values and medical ethics are taken into consideration during the recruitment process of medical university staff and students?	47.561
123	32	How do behavioural and psychiatric symptoms of dementia patients differ between Iran and other countries?	43.5897
124	119	What are the Islamic-Iranian principles on the provision of health services, education and research?	42.6829
125	115	How can we better incorporate the principles and methods of Traditional Iranian Medicine into Iran's health system and medical curriculum?	42.3077
126	126	How well do key concepts in Traditional Iranian Medicine translate into modern medicine?	39.1892
127	122	How is Islamic principals reflected in the General Health Policy of Iran?	37.5
128	121	How should we remember and honour the most influential medical scientists in Iran's history?	14.6341
Rank	Original RQ Number	Impact on Economy	RPS (unweighted)
1	103	How do we reform Iran's health insurance system to improve equity?	90.6977
2	36	What medical and pharmaceutical products (e.g. drugs, vaccines, and medical equipments) will be most profitable in the national and international markets in 10 year’s time? What role(s) should Iran play in their development and production?	90.2439
3	4	What are the most effective and cost-effective population-level interventions for reducing and managing non-communicable diseases (e.g.Ischemic Heart Diseases, diabetes, stroke, hypertension, and dementia) and traffic accidents in the Iranian context?	87.5
4	97	How can we achieve sustainable health financing in Iran?	84.4444
5	69	How do we secure basic resources (clean water, safe food, quality air and soil) for Iran's future generations and use the resources in an equitable way?	84.0909
6	37	What is the best model for providing Iran's pharmaceutical services?	82.9268
7	5	What should be Iran's non-communicable diseases prevention strategry? How could it be integrated into primary health care?	82.5581
8	101	What health care payment models should we use at different levels of Iran's health system (e.g. fixed salary, fee-for-service)?	82.5581
9	102	What roles should public and private health insurance play towards achieving the targets set out by the General Health Policies?	82.5581
10	111	What should be the cost–effectiveness threshold and criteria for making health interventions decisions in the Iranian context?	82.5
11	35	How should we manage resources (technological and human resources) for producing the 18 vaccines specified in Iran's National Vaccination Programme?	82.0513
12	110	How can technologies and paramedicals be used in the future to cap the cost of health services while meeting the health needs of our citizens?	81.7073
13	82	What might be the best model for the public sector to engage with non-government sectors (e.g. the private sector, and charities) in the provision of health services in Iran? How can it be implemented?	81.1111
14	55	What are the health impacts of Iran's water crisis? For example, how has the Lake Urmia water crisis impacted the health of residents in nearby provinces? What can the Ministry of Health and Medical Education and health centres across the country do to respond to water crises?	80.6818
15	57	What community-based strategies can we use to reduce energy consumption and environmental pollutants in order to improve health and prevent disease?	80.4878
16	112	Given the strict pharmaceutical pricing system in Iran (where a price ceiling is set for the drugs on the national gereric drugs list), how can we encourage competition between manufacturers to improve the quality of pharmaceutical products?	80.4878
17	107	What are the least important services offered by our health system and what are the least important topics covered in our medical curriculums? To what extent can their discontinuation provide savings to our health and education systems?	79.7619
18	100	How should we apply a Health Technology Assessment for incorporating new therapeutic interventions into Iran's health services (e.g. in terms of investigating relevant trade regulations and developing guidelines)?	79.2683
19	2	What are the leading non-communicable diseases (e.g. diabetes, stroke, cardiovascular disease, hypertension, and cancer) in Iran now and in 2030? How are they distributed across the country and what are their underlying causes?	79.0698
20	105	How do we develop a resilient economy that increases employment and efficiency of health system and prevents excessive import of pharmaceuticals and medical products?	79.0698
21	114	How do we tailor our primary qualifications (e.g. Doctor of Medicine, and Doctor of Pharmacy) and higher qualifications (e.g. specialist training in psychiatry) in medical and health sciences in Iran to better serve the needs of the nation?	78.5714
22	3	What are the economic burdens of leading non-communicable diseases (e.g. diabetes, hypertension, cardiovascular diseases, and common cancers)?	78.4091
23	62	How effective and cost-effective are the current national programmes for improving nutrition? What are the barriers for eating healthy in Iran?	78.4091
24	74	What is the best way to reform Ministry of Health and Medical Education’s organisational structure and culture?	78.4091
25	95	How can we replace the current physician-centred system with a team-based care approach (i.e. the provision of health services by at least two health professionals including medical doctors, clinical pharmacists, nurses who work collaboratively with patients, family caregivers and community service providers to achieve care)?	78.4091
26	81	What should be the role of private sector in the production of medical technologies (including vaccine production)? How can this be achieved?	78.0488
27	15	What are the socioeconomic risk factors of addiction in Iran and how can we change them?	77.907
28	86	How can the current health system be reformed to cope with the challenges posed by rapid urbanisation in Iran in the coming decades?	77.7778
29	109	Within the health sector, which services, organisations, equipment and devices will become obsolete in ten year’s time?	77.5
30	38	What is the current status of antibiotic resistance in Iran and future predictions? What is the current antibiotic prescription pattern(s) of medical practitioners in Iran? What can we do to promote more rational use of antibiotics?	76.8293
31	80	How can we go about supporting and encouraging the private sector, NGOs and philanthropists to shift investment from treatment-related activities (e.g. building hospitals) to disease prevention and health promotion?	76.8293
32	75	What is the best way to strengthen health research cooperation between academia and industry?	76.1364
33	90	What are the rates and patterns of health services usage in Iran (including outpatient/inpatient/public/private/paraclinical services) for different medical conditions?	75.6098
34	113	What is the impact of Cohort Effect (i.e. variation in health status arising from different causal factors to which each birth cohort in a population is exposed as environment and society change) on health expenditure?	75.6098
35	91	To what extent are health resources and services equally distributed across the country? To what extent do they meet the needs of the people? How do we reduce inequality in health service access in Iran and achieve universal health coverage?	75.5814
36	44	How is the probability of natural disasters distributed across different parts of Iran? How prepared are residents in disaster-prone areas for responding to such disasters, and why?	75
37	118	What is the extent of brain drain amongst graduates of Iranian medical sciences over the past 10 years? How can we reduce it?	74.4186
38	9	What are the barriers to the full implementation of Iran's comprehensive anti-smoking laws?	74.3902
39	116	What are the structural barriers for Iran in becoming a pioneer of health innovation (including drug discovery and development)? How do we establish an appropriate scientific governance and innovation system in health in Iran?	74.359
40	10	What is the health status and common health problems in Iran's elderly population? How will these change by the year 2030? What is the economic burden of these problems and how can we reduce this burden?	73.8636
41	43	How will climate change affect the health of people living in different parts of Iran (e.g. in terms of prevention and management of infectious and non-communicable diseases, malnutrition and other health issues due to problems with water and food security, and health impacts of forced migration of people living in climate vulnerable areas)?	73.8636
42	71	How do we establish a national data platform for informing evidence-based policy making across different ministries (e.g. Ministries of Health, Education, Infrastructure, and Social Care) for tackling major health issues (e.g. traffic accidents, violence, suicide, substance addiction, and natural disasters)?	73.8095
43	53	What are the estimated cost of natural disasters (e.g. earthquake and flood) and unnatural disasters (e.g. acts of terrorism) in Iran?	73.3333
44	1	What were the leading causes of death and morbidity in Iran in different age groups at a national and subnational level over the past 20 years? What are the projections by the years 2025 and 2030?	73.2558
45	72	To provide the best attainable state of health for all Iranians,what roles should different ministries (including Health, Environment, Finance, Infrastructure, and Transport) play, and how should they work together?	73.2558
46	65	How do we develop urban spaces in a way that promotes healthy lifestyle (including healthy diets and physical activities) in Iran?	72.7273
47	98	How comprehensive is Iran's health insurance coverage in general, and more specifically for vulnerable groups?	72.619
48	96	What impacts do Iran’s public policies have on the health of its population? How can public policy be changed to improve population health?	72.2222
49	46	How would climate change affect the quality of surface and groundwater in Iran? What health impacts would it have on population health?	72.093
50	48	How would climate change affect air quality in Iranian cities and what health impacts would this have?	72.093
51	76	How extensive is the medicalisation of governance of Iran's health sector, and what are its consequences?	71.7949
52	54	What are the adverse impacts of environmental destructions (e.g. deforestation, rapid urbanisation), degradation (e.g. loss of wetland, quality fresh water supply, fertile farmland) and pollution (e.g. by industries) on animal and human health in Iran, and what can we do to reduce these impacts?	71.5909
53	104	How does Iran compare to high-income countries in terms of health system efficiency and cost-effectiveness of health services and products?	71.5909
54	7	What is the current status of occupational health in Iran? What are some of the problems in our current interventions for addressing occupational health? How can we improve them?	70.9302
55	47	How would the decline in agricultural produce from climate change affect the level of malnutrition in Iran?	70.9302
56	93	To what extent is Iran's health policy and planning evidence-based? How can we shift Iran's health system planning from one that is impulsive and reactionary to one that is evidence-based and plans for sustainable long-term change?	70.9302
57	77	How do economic and political challenges at the regional and global level affect the implementation of national health plans in Iran? How do we design future health plans in a way that is more resilient to such challenges?	70.7317
58	8	What are the most effective and cost-effective population-level interventions for preventing the uptake of tobacco smoking and helping smokers quit?	70.2381
59	79	What roles should private sector, NGOs and philanthropists play towards achieving the targets set out by the General Health Policies?	70.2381
60	40	What are the most effective community-based interventions for reducing high-risk behaviour (e.g. intravenous drug use, unprotected sex) amongst adolescents living in slums and other deprived areas in villages and cities?	70
61	108	Which of Iran's health system indicators are the most indicative of system efficiency and cost effectiveness?	70
62	99	What are the best insurance and tariff policies for covering treatment and rehabilitation services for mental disorders?	69.5122
63	124	Which Traditional Iranian Medicines (herbs or formulas) have the potential to be developed into new pharmaceutical products for mass production?	68.75
64	50	How do we create an early warning system for natural disasters across all health facilities in Iran?	68.6047
65	88	Why does Iran's health system place such a heavy focus on treatment and medical specialisation instead of health promotion and prevention?	68.6047
66	94	How do we improve primary health care services using an evidence-based approach?	68.2927
67	51	How do we improve collaboration at a national, regional, and global level to better educate the public and policymakers of the health impacts of climate change, and put in place more effective strategies to improve our climate change preparedness (including health systems preparedness) in Iran and beyond?	68.1818
68	49	How prepared are each level of Iran's health system in dealing with disasters (natural and unnatural)? How can we improve our disaster preparedness?	67.7778
69	106	How good are health services in Iran in terms of service efficiency, cost-effectiveness, accessibility, affordability, professional ethics, use of evidence-based practice, quality of care, and patient-oriented care?	67.7778
70	30	What are the major gaps in Iran's health surveillance and information systems? How can we overcome these gaps (e.g. by setting up birth cohorts, demographic and health surveillance systems, and/or conducting national/provincial health surveys)?	67.4419
71	20	How can we improve Iran's national interventions for prevention and treatment of substance addiction in different groups (e.g. school children and staff at the industries)?	67.0732
72	34	What role should pharmacogenetics (personalised medicine) play in medical intervention in Iran, and how should it be integrated into Iran's medical system (e.g. national drug list and guidelines)?	67.0732
73	128	What is the most effective way of improving community-based health education in Iran?	67.0732
74	66	How do we design healthy and ethical diets for Iranians that take into consideration environmental sustainability, culture, affordability and taste?	66.6667
75	61	What are the causes of deaths during Iran's earthquakes (e.g. injuries, insufficient access to clean water)? How do we better predict the health impacts of earthquakes?	66.2791
76	87	What are the main challenges in implementing and monitoring the progress of Iran's General Health Policies?	66.2791
77	59	How does the overuse of agricultural poisons affect human health in northern Iran?	65.9091
78	63	What are the barriers for adding quality and health labels to food products in Iran, and adjusting prices to reflect food quality?	65.7895
79	64	How do we empower Iranians (especially children, adolescents, and youths) to start eating healthy early in life?	65.5556
80	73	What is the most effective governance framework for ensuring the quality of health services in Iran?	65
81	45	What are the health impacts of natural and man-made disaster and how do social factors (e.g. level of education of the affected population, number of registered NGOs and cultural and sport centres in the affected region) affect the consequences? What roles should Minisry of Health and Medical Education play in (i) building population resilience before the occurrence of disasters; and (ii) reducin…	64.4444
82	42	Which clinical guidelines should we prioritise in developing and/or adapting in the Iranian context?	63.75
83	70	How much has the Ministry of Health and Medical Education invested in health research over the last 20 years? What health impacts has this achieved?	62.5
84	78	What might be the best way to improve accountability and coordination between different government sectors (e.g. Health, Infrastructure, Environment, Social Welfare, and Urban Planning) and the private sector for the betterment of national health (e.g. by improving corporate social responsibility or investing into urban design measures such as parks to support or improve wellbeing)?	62.1951
85	27	What are the most effective interventions for reducing HIV/STDs incidence amongst vulnerable groups (e.g. sex workers, intravenous drug users, homeless people, and immigrants)? What are the best models of service provision for these groups?	61.9048
86	85	What are some of Iran's less successful reforms (e.g. transforming government hospitals into autonomous units)? What are the underlying reasons for their failures, and how should we go about addressing them?	61.9048
87	60	What health threats do regional instability and subsequent refugee crisis pose on the Iranian population? What can we do to prevent them?	61.8421
88	14	What is the current mental health status of Iran? What are some of the common biological, socioeconomic, and environmental risk factors of mental disorders in Iran overall, and in particular, in children? How can we change them?	61.6279
89	17	What early interventions are currently available for psychiatric disorders in Iran? How effective are they?	60.9756
90	18	How can we optimise the role of primary health care to improve prevention and treatment of mental health problems in Iran?	60.9756
91	56	How does the petroleum industry affect the health of Iranians (especially, children in urban slums, and people who live close to the oil fields and production facilities)?	60.7143
92	92	How can an intersectional approach improve access to healthy living environment and health services for vulnerable groups in Iran (e.g. women, children, and elderly)?	60.7143
93	33	What is the state of polypharmacy (use of 4 or more medication) amongst Iran's elderly?	60
94	41	What role should the Ministry of Health and Medical Education play in social harm reduction (e.g. substance use, unemployment, divorce)?	59.7561
95	68	How safe and nutritious is our food across different parts of the country?	59.3023
96	29	Which national and regional interventions should be in place to improve fetal health?	58.9744
97	11	What are the health-related rights of the elderly population under Iranian law? What are the most effective ways of empowering Iran's elderly population, especially women (given their longer life expectancy and proneness of living alone in their old age)?	58.5366
98	23	What is the state of sexual and reproductive health in Iran? What are the barriers for improving sexual and reproductive health in Iran, and how do we overcome them?	58.3333
99	6	How effective are polypills (e.g. a combination of drugs that lower blood pressure and cholesterol) in controlling non-communicable diseases’ risk factors in Iran?	58.1081
100	19	How do we develop a comprehensive and sustainable community empowerment programme that helps improve spiritual and mental wellbeing of and relations amongst community members?	57.1429
101	58	What are the health impacts of satellite jamming on people living in different parts of Tehran?	55.9524
102	52	How well does Iran's climate change policy align with the SDGs? To what extent can the policy serve as an instrument for achieving some of the health-related SDG targets?	55.814
103	117	Given the current capacity and resources in different parts of Iran, what should medical universities in each region (province) change in terms of research scope and strategy to make Iran a pioneer of medical science?	55.814
104	127	What should be the health-related rights and responsibilities of Iranians, and how should they be implemented?	55.6818
105	39	How do we improve the foundation of family as a mean to improve population health in Iran?	55
106	125	How cost-effective is it to cover natural products or Traditional Iranian Medicine under our national health insurance?	55
107	16	What are the strengths and limitations of Iran’s existing national mental health measures? What are the most effective ways for improving mental health in Iran? How do we promote appropriate use of mental health services?	54.7619
108	31	How do we develop better dementia screening and diagnostic tools to improve early detection and differential diagnosis of dementia in Iran across patients of all education, language, cultural and occupational backgrounds?	54.7619
109	21	What is the burden of dementia in Iran at a national and subnational level? How are dementia incidence and prevalence affected by factors such as gender, education, and rural versus urban residency? What are the risk factors of dementia that are unique to Iran?	54.6512
110	28	What are the most effective interventions for increasing treatment adherence in HIV positive patients? What are the most effective preventive interventions for reducing mother-to-child transmission (PMTCT)?	52.381
111	26	What is the level of sexual and reproductive health knowledge amongst Iranian adolescents and youths? What are their sources of information? What health risks (e.g. risk of STDs) does the current level of knowledge pose?	52.3256
112	84	What are some of Iran's more successful health system reforms (e.g. Primary Health Care reforms in the 1980s)? What arethe underlying reasons for their successes?	50
113	89	What is the overall status of patient-provider relationship in Iran's private and public health service sectors? What can we do to improve it?	48.8372
114	25	What is the level of sexual knowledge, and attitudes towards sex and sexual partners amongst Iranian couples? To what extent does inadequate formal sex education lead to sexual dissatisfaction, unprotected sex, unwanted pregnancy, and violence?	47.7273
115	13	What protective and supportive measures are currently in place to meet the needs of Iran's elderly citizens and ensure their safety (e.g. priority seating on public transports, and pro-elderly training in the police force)? How can these measures be improved and better implemented?	47.6744
116	83	How can we use resources provided by international organisations more efficiently?	46.5909
117	123	How effective and safe isTraditional Iranian Medicine; especially in preventing and treating NCDs such as metabolic or psychiatric disorders, neurodegenerative, cardiovascular and respiratory diseases, and substance abuse (including tobacco, alcohol, and narcotics)?	45.9459
118	24	What is the level of HIV knowledge amongst young people in Iran, and what is the extent to which they engage in high-risk behaviours?	41.8605
119	12	What knowledge and attitude are held towards the elderly by Iran's healthcare providers, policymakers, and the public?	41.6667
120	67	What are the best tools for assessing nutrient consumptions in national studies?	41.6667
121	115	How can we better incorporate the principles and methods of Traditional Iranian Medicine into Iran's health system and medical curriculum?	40
122	22	At which stages of dementia do people seek medical assistance in Iran? How does this vary between groups with different levels of education?	39.7436
123	126	How well do key concepts in Traditional Iranian Medicine translate into modern medicine?	31.9444
124	120	How can we ensure that Islamic values and medical ethics are taken into consideration during the recruitment process of medical university staff and students?	31.7073
125	119	What are the Islamic-Iranian principles on the provision of health services, education and research?	31.25
126	122	How is Islamic principals reflected in the General Health Policy of Iran?	30
127	32	How do behavioural and psychiatric symptoms of dementia patients differ between Iran and other countries?	25.641
128	121	How should we remember and honour the most influential medical scientists in Iran's history?	13.75
Rank	Original RQ Number	Capacity Building	RPS (unweighted)
1	114	How do we tailor our primary qualifications (e.g. Doctor of Medicine, and Doctor of Pharmacy) and higher qualifications (e.g. specialist training in psychiatry) in medical and health sciences in Iran to better serve the needs of the nation?	79.7619
2	30	What are the major gaps in Iran's health surveillance and information systems? How can we overcome these gaps (e.g. by setting up birth cohorts, demographic and health surveillance systems, and/or conducting national/provincial health surveys)?	79.5455
3	75	What is the best way to strengthen health research cooperation between academia and industry?	72.2222
4	95	How can we replace the current physician-centred system with a team-based care approach (i.e. the provision of health services by at least two health professionals including medical doctors, clinical pharmacists, nurses who work collaboratively with patients, family caregivers and community service providers to achieve care)?	72.093
5	110	How can technologies and paramedicals be used in the future to cap the cost of health services while meeting the health needs of our citizens?	71.25
6	71	How do we establish a national data platform for informing evidence-based policy making across different ministries (e.g. Ministries of Health, Education, Infrastructure, and Social Care) for tackling major health issues (e.g. traffic accidents, violence, suicide, substance addiction, and natural disasters)?	70.9302
7	35	How should we manage resources (technological and human resources) for producing the 18 vaccines specified in Iran's National Vaccination Programme?	70.5128
8	82	What might be the best model for the public sector to engage with non-government sectors (e.g. the private sector, and charities) in the provision of health services in Iran? How can it be implemented?	70.4545
9	116	What are the structural barriers for Iran in becoming a pioneer of health innovation (including drug discovery and development)? How do we establish an appropriate scientific governance and innovation system in health in Iran?	69.5122
10	5	What should be Iran's non-communicable diseases prevention strategry? How could it be integrated into primary health care?	69.0476
11	108	Which of Iran's health system indicators are the most indicative of system efficiency and cost effectiveness?	68.1818
12	128	What is the most effective way of improving community-based health education in Iran?	67.8571
13	50	How do we create an early warning system for natural disasters across all health facilities in Iran?	66.2791
14	80	How can we go about supporting and encouraging the private sector, NGOs and philanthropists to shift investment from treatment-related activities (e.g. building hospitals) to disease prevention and health promotion?	65.8537
15	117	Given the current capacity and resources in different parts of Iran, what should medical universities in each region (province) change in terms of research scope and strategy to make Iran a pioneer of medical science?	65.5556
16	81	What should be the role of private sector in the production of medical technologies (including vaccine production)? How can this be achieved?	65.3846
17	100	How should we apply a Health Technology Assessment for incorporating new therapeutic interventions into Iran's health services (e.g. in terms of investigating relevant trade regulations and developing guidelines)?	64.6341
18	1	What were the leading causes of death and morbidity in Iran in different age groups at a national and subnational level over the past 20 years? What are the projections by the years 2025 and 2030?	64.4444
19	3	What are the economic burdens of leading non-communicable diseases (e.g. diabetes, hypertension, cardiovascular diseases, and common cancers)?	63.9535
20	20	How can we improve Iran's national interventions for prevention and treatment of substance addiction in different groups (e.g. school children and staff at the industries)?	63.9535
21	4	What are the most effective and cost-effective population-level interventions for reducing and managing non-communicable diseases (e.g.Ischemic Heart Diseases, diabetes, stroke, hypertension, and dementia) and traffic accidents in the Iranian context?	63.6364
22	65	How do we develop urban spaces in a way that promotes healthy lifestyle (including healthy diets and physical activities) in Iran?	63.6364
23	73	What is the most effective governance framework for ensuring the quality of health services in Iran?	63.1579
24	69	How do we secure basic resources (clean water, safe food, quality air and soil) for Iran's future generations and use the resources in an equitable way?	63.0952
25	124	Which Traditional Iranian Medicines (herbs or formulas) have the potential to be developed into new pharmaceutical products for mass production?	62.8205
26	93	To what extent is Iran's health policy and planning evidence-based? How can we shift Iran's health system planning from one that is impulsive and reactionary to one that is evidence-based and plans for sustainable long-term change?	62.7907
27	103	How do we reform Iran's health insurance system to improve equity?	62.7907
28	44	How is the probability of natural disasters distributed across different parts of Iran? How prepared are residents in disaster-prone areas for responding to such disasters, and why?	62.5
29	86	How can the current health system be reformed to cope with the challenges posed by rapid urbanisation in Iran in the coming decades?	62.5
30	72	To provide the best attainable state of health for all Iranians,what roles should different ministries (including Health, Environment, Finance, Infrastructure, and Transport) play, and how should they work together?	61.9565
31	94	How do we improve primary health care services using an evidence-based approach?	61.25
32	74	What is the best way to reform Ministry of Health and Medical Education’s organisational structure and culture?	61.1111
33	49	How prepared are each level of Iran's health system in dealing with disasters (natural and unnatural)? How can we improve our disaster preparedness?	60.8696
34	43	How will climate change affect the health of people living in different parts of Iran (e.g. in terms of prevention and management of infectious and non-communicable diseases, malnutrition and other health issues due to problems with water and food security, and health impacts of forced migration of people living in climate vulnerable areas)?	60.4651
35	118	What is the extent of brain drain amongst graduates of Iranian medical sciences over the past 10 years? How can we reduce it?	60.4651
36	55	What are the health impacts of Iran's water crisis? For example, how has the Lake Urmia water crisis impacted the health of residents in nearby provinces? What can the Ministry of Health and Medical Education and health centres across the country do to respond to water crises?	60.2273
37	91	To what extent are health resources and services equally distributed across the country? To what extent do they meet the needs of the people? How do we reduce inequality in health service access in Iran and achieve universal health coverage?	60.2273
38	48	How would climate change affect air quality in Iranian cities and what health impacts would this have?	59.3023
39	51	How do we improve collaboration at a national, regional, and global level to better educate the public and policymakers of the health impacts of climate change, and put in place more effective strategies to improve our climate change preparedness (including health systems preparedness) in Iran and beyond?	59.3023
40	96	What impacts do Iran’s public policies have on the health of its population? How can public policy be changed to improve population health?	59.0909
41	97	How can we achieve sustainable health financing in Iran?	58.8889
42	10	What is the health status and common health problems in Iran's elderly population? How will these change by the year 2030? What is the economic burden of these problems and how can we reduce this burden?	58.1395
43	19	How do we develop a comprehensive and sustainable community empowerment programme that helps improve spiritual and mental wellbeing of and relations amongst community members?	57.1429
44	62	How effective and cost-effective are the current national programmes for improving nutrition? What are the barriers for eating healthy in Iran?	57.1429
45	68	How safe and nutritious is our food across different parts of the country?	56.9767
46	2	What are the leading non-communicable diseases (e.g. diabetes, stroke, cardiovascular disease, hypertension, and cancer) in Iran now and in 2030? How are they distributed across the country and what are their underlying causes?	56.8182
47	67	What are the best tools for assessing nutrient consumptions in national studies?	56.7568
48	29	Which national and regional interventions should be in place to improve fetal health?	56.25
49	92	How can an intersectional approach improve access to healthy living environment and health services for vulnerable groups in Iran (e.g. women, children, and elderly)?	56.0976
50	107	What are the least important services offered by our health system and what are the least important topics covered in our medical curriculums? To what extent can their discontinuation provide savings to our health and education systems?	56.0976
51	87	What are the main challenges in implementing and monitoring the progress of Iran's General Health Policies?	55.9524
52	15	What are the socioeconomic risk factors of addiction in Iran and how can we change them?	55.814
53	78	What might be the best way to improve accountability and coordination between different government sectors (e.g. Health, Infrastructure, Environment, Social Welfare, and Urban Planning) and the private sector for the betterment of national health (e.g. by improving corporate social responsibility or investing into urban design measures such as parks to support or improve wellbeing)?	55.814
54	106	How good are health services in Iran in terms of service efficiency, cost-effectiveness, accessibility, affordability, professional ethics, use of evidence-based practice, quality of care, and patient-oriented care?	55.5556
55	109	Within the health sector, which services, organisations, equipment and devices will become obsolete in ten year’s time?	55.1282
56	37	What is the best model for providing Iran's pharmaceutical services?	55
57	36	What medical and pharmaceutical products (e.g. drugs, vaccines, and medical equipments) will be most profitable in the national and international markets in 10 year’s time? What role(s) should Iran play in their development and production?	54.878
58	40	What are the most effective community-based interventions for reducing high-risk behaviour (e.g. intravenous drug use, unprotected sex) amongst adolescents living in slums and other deprived areas in villages and cities?	54.878
59	113	What is the impact of Cohort Effect (i.e. variation in health status arising from different causal factors to which each birth cohort in a population is exposed as environment and society change) on health expenditure?	54.878
60	8	What are the most effective and cost-effective population-level interventions for preventing the uptake of tobacco smoking and helping smokers quit?	54.7619
61	101	What health care payment models should we use at different levels of Iran's health system (e.g. fixed salary, fee-for-service)?	54.6512
62	46	How would climate change affect the quality of surface and groundwater in Iran? What health impacts would it have on population health?	54.5455
63	112	Given the strict pharmaceutical pricing system in Iran (where a price ceiling is set for the drugs on the national gereric drugs list), how can we encourage competition between manufacturers to improve the quality of pharmaceutical products?	53.9474
64	39	How do we improve the foundation of family as a mean to improve population health in Iran?	53.8462
65	18	How can we optimise the role of primary health care to improve prevention and treatment of mental health problems in Iran?	53.75
66	111	What should be the cost–effectiveness threshold and criteria for making health interventions decisions in the Iranian context?	53.75
67	34	What role should pharmacogenetics (personalised medicine) play in medical intervention in Iran, and how should it be integrated into Iran's medical system (e.g. national drug list and guidelines)?	53.6585
68	41	What role should the Ministry of Health and Medical Education play in social harm reduction (e.g. substance use, unemployment, divorce)?	53.6585
69	42	Which clinical guidelines should we prioritise in developing and/or adapting in the Iranian context?	53.6585
70	16	What are the strengths and limitations of Iran’s existing national mental health measures? What are the most effective ways for improving mental health in Iran? How do we promote appropriate use of mental health services?	53.5714
71	57	What community-based strategies can we use to reduce energy consumption and environmental pollutants in order to improve health and prevent disease?	53.5714
72	23	What is the state of sexual and reproductive health in Iran? What are the barriers for improving sexual and reproductive health in Iran, and how do we overcome them?	53.4884
73	127	What should be the health-related rights and responsibilities of Iranians, and how should they be implemented?	53.4884
74	26	What is the level of sexual and reproductive health knowledge amongst Iranian adolescents and youths? What are their sources of information? What health risks (e.g. risk of STDs) does the current level of knowledge pose?	53.4091
75	83	How can we use resources provided by international organisations more efficiently?	53.4091
76	88	Why does Iran's health system place such a heavy focus on treatment and medical specialisation instead of health promotion and prevention?	53.4091
77	64	How do we empower Iranians (especially children, adolescents, and youths) to start eating healthy early in life?	53.3333
78	31	How do we develop better dementia screening and diagnostic tools to improve early detection and differential diagnosis of dementia in Iran across patients of all education, language, cultural and occupational backgrounds?	52.439
79	105	How do we develop a resilient economy that increases employment and efficiency of health system and prevents excessive import of pharmaceuticals and medical products?	52.381
80	58	What are the health impacts of satellite jamming on people living in different parts of Tehran?	52.3256
81	90	What are the rates and patterns of health services usage in Iran (including outpatient/inpatient/public/private/paraclinical services) for different medical conditions?	52.3256
82	14	What is the current mental health status of Iran? What are some of the common biological, socioeconomic, and environmental risk factors of mental disorders in Iran overall, and in particular, in children? How can we change them?	52.2727
83	47	How would the decline in agricultural produce from climate change affect the level of malnutrition in Iran?	52.2727
84	54	What are the adverse impacts of environmental destructions (e.g. deforestation, rapid urbanisation), degradation (e.g. loss of wetland, quality fresh water supply, fertile farmland) and pollution (e.g. by industries) on animal and human health in Iran, and what can we do to reduce these impacts?	52.2727
85	25	What is the level of sexual knowledge, and attitudes towards sex and sexual partners amongst Iranian couples? To what extent does inadequate formal sex education lead to sexual dissatisfaction, unprotected sex, unwanted pregnancy, and violence?	52.2222
86	104	How does Iran compare to high-income countries in terms of health system efficiency and cost-effectiveness of health services and products?	52.2222
87	17	What early interventions are currently available for psychiatric disorders in Iran? How effective are they?	51.2195
88	38	What is the current status of antibiotic resistance in Iran and future predictions? What is the current antibiotic prescription pattern(s) of medical practitioners in Iran? What can we do to promote more rational use of antibiotics?	51.2195
89	77	How do economic and political challenges at the regional and global level affect the implementation of national health plans in Iran? How do we design future health plans in a way that is more resilient to such challenges?	51.2195
90	59	How does the overuse of agricultural poisons affect human health in northern Iran?	51.1905
91	61	What are the causes of deaths during Iran's earthquakes (e.g. injuries, insufficient access to clean water)? How do we better predict the health impacts of earthquakes?	51.1628
92	79	What roles should private sector, NGOs and philanthropists play towards achieving the targets set out by the General Health Policies?	51.1628
93	98	How comprehensive is Iran's health insurance coverage in general, and more specifically for vulnerable groups?	51.1628
94	45	What are the health impacts of natural and man-made disaster and how do social factors (e.g. level of education of the affected population, number of registered NGOs and cultural and sport centres in the affected region) affect the consequences? What roles should Minisry of Health and Medical Education play in (i) building population resilience before the occurrence of disasters; and (ii) reducin…	50
95	66	How do we design healthy and ethical diets for Iranians that take into consideration environmental sustainability, culture, affordability and taste?	50
96	70	How much has the Ministry of Health and Medical Education invested in health research over the last 20 years? What health impacts has this achieved?	50
97	76	How extensive is the medicalisation of governance of Iran's health sector, and what are its consequences?	50
98	84	What are some of Iran's more successful health system reforms (e.g. Primary Health Care reforms in the 1980s)? What arethe underlying reasons for their successes?	50
99	85	What are some of Iran's less successful reforms (e.g. transforming government hospitals into autonomous units)? What are the underlying reasons for their failures, and how should we go about addressing them?	50
100	13	What protective and supportive measures are currently in place to meet the needs of Iran's elderly citizens and ensure their safety (e.g. priority seating on public transports, and pro-elderly training in the police force)? How can these measures be improved and better implemented?	48.8372
101	52	How well does Iran's climate change policy align with the SDGs? To what extent can the policy serve as an instrument for achieving some of the health-related SDG targets?	48.8372
102	27	What are the most effective interventions for reducing HIV/STDs incidence amongst vulnerable groups (e.g. sex workers, intravenous drug users, homeless people, and immigrants)? What are the best models of service provision for these groups?	48.7805
103	102	What roles should public and private health insurance play towards achieving the targets set out by the General Health Policies?	48.7805
104	63	What are the barriers for adding quality and health labels to food products in Iran, and adjusting prices to reflect food quality?	48.6842
105	7	What is the current status of occupational health in Iran? What are some of the problems in our current interventions for addressing occupational health? How can we improve them?	47.7273
106	89	What is the overall status of patient-provider relationship in Iran's private and public health service sectors? What can we do to improve it?	47.6744
107	99	What are the best insurance and tariff policies for covering treatment and rehabilitation services for mental disorders?	47.561
108	28	What are the most effective interventions for increasing treatment adherence in HIV positive patients? What are the most effective preventive interventions for reducing mother-to-child transmission (PMTCT)?	46.3415
109	9	What are the barriers to the full implementation of Iran's comprehensive anti-smoking laws?	46.25
110	60	What health threats do regional instability and subsequent refugee crisis pose on the Iranian population? What can we do to prevent them?	46.0526
111	56	How does the petroleum industry affect the health of Iranians (especially, children in urban slums, and people who live close to the oil fields and production facilities)?	45.122
112	53	What are the estimated cost of natural disasters (e.g. earthquake and flood) and unnatural disasters (e.g. acts of terrorism) in Iran?	44.186
113	11	What are the health-related rights of the elderly population under Iranian law? What are the most effective ways of empowering Iran's elderly population, especially women (given their longer life expectancy and proneness of living alone in their old age)?	44.0476
114	12	What knowledge and attitude are held towards the elderly by Iran's healthcare providers, policymakers, and the public?	43.75
115	21	What is the burden of dementia in Iran at a national and subnational level? How are dementia incidence and prevalence affected by factors such as gender, education, and rural versus urban residency? What are the risk factors of dementia that are unique to Iran?	41.8605
116	24	What is the level of HIV knowledge amongst young people in Iran, and what is the extent to which they engage in high-risk behaviours?	40.4762
117	115	How can we better incorporate the principles and methods of Traditional Iranian Medicine into Iran's health system and medical curriculum?	39.0244
118	120	How can we ensure that Islamic values and medical ethics are taken into consideration during the recruitment process of medical university staff and students?	38.3721
119	22	At which stages of dementia do people seek medical assistance in Iran? How does this vary between groups with different levels of education?	38.1579
120	119	What are the Islamic-Iranian principles on the provision of health services, education and research?	37.5
121	122	How is Islamic principals reflected in the General Health Policy of Iran?	36.8421
122	6	How effective are polypills (e.g. a combination of drugs that lower blood pressure and cholesterol) in controlling non-communicable diseases’ risk factors in Iran?	36.4865
123	126	How well do key concepts in Traditional Iranian Medicine translate into modern medicine?	36.4865
124	33	What is the state of polypharmacy (use of 4 or more medication) amongst Iran's elderly?	35.8974
125	125	How cost-effective is it to cover natural products or Traditional Iranian Medicine under our national health insurance?	35.5263
126	123	How effective and safe isTraditional Iranian Medicine; especially in preventing and treating NCDs such as metabolic or psychiatric disorders, neurodegenerative, cardiovascular and respiratory diseases, and substance abuse (including tobacco, alcohol, and narcotics)?	33.7838
127	121	How should we remember and honour the most influential medical scientists in Iran's history?	31.7073
128	32	How do behavioural and psychiatric symptoms of dementia patients differ between Iran and other countries?	31.25
Rank	Original RQ Number	Equity	RPS (unweighted)
1	103	How do we reform Iran's health insurance system to improve equity?	91
2	36	What medical and pharmaceutical products (e.g. drugs, vaccines, and medical equipments) will be most profitable in the national and international markets in 10 year’s time? What role(s) should Iran play in their development and production?	90
3	4	What are the most effective and cost-effective population-level interventions for reducing and managing non-communicable diseases (e.g.Ischemic Heart Diseases, diabetes, stroke, hypertension, and dementia) and traffic accidents in the Iranian context?	88
4	69	How do we secure basic resources (clean water, safe food, quality air and soil) for Iran's future generations and use the resources in an equitable way?	84
5	97	How can we achieve sustainable health financing in Iran?	84
6	5	What should be Iran's non-communicable diseases prevention strategry? How could it be integrated into primary health care?	83
7	37	What is the best model for providing Iran's pharmaceutical services?	83
8	101	What health care payment models should we use at different levels of Iran's health system (e.g. fixed salary, fee-for-service)?	83
9	102	What roles should public and private health insurance play towards achieving the targets set out by the General Health Policies?	83
10	111	What should be the cost–effectiveness threshold and criteria for making health interventions decisions in the Iranian context?	83
11	35	How should we manage resources (technological and human resources) for producing the 18 vaccines specified in Iran's National Vaccination Programme?	82
12	110	How can technologies and paramedicals be used in the future to cap the cost of health services while meeting the health needs of our citizens?	82
13	55	What are the health impacts of Iran's water crisis? For example, how has the Lake Urmia water crisis impacted the health of residents in nearby provinces? What can the Ministry of Health and Medical Education and health centres across the country do to respond to water crises?	81
14	82	What might be the best model for the public sector to engage with non-government sectors (e.g. the private sector, and charities) in the provision of health services in Iran? How can it be implemented?	81
15	57	What community-based strategies can we use to reduce energy consumption and environmental pollutants in order to improve health and prevent disease?	80
16	107	What are the least important services offered by our health system and what are the least important topics covered in our medical curriculums? To what extent can their discontinuation provide savings to our health and education systems?	80
17	112	Given the strict pharmaceutical pricing system in Iran (where a price ceiling is set for the drugs on the national gereric drugs list), how can we encourage competition between manufacturers to improve the quality of pharmaceutical products?	80
18	2	What are the leading non-communicable diseases (e.g. diabetes, stroke, cardiovascular disease, hypertension, and cancer) in Iran now and in 2030? How are they distributed across the country and what are their underlying causes?	79
19	100	How should we apply a Health Technology Assessment for incorporating new therapeutic interventions into Iran's health services (e.g. in terms of investigating relevant trade regulations and developing guidelines)?	79
20	105	How do we develop a resilient economy that increases employment and efficiency of health system and prevents excessive import of pharmaceuticals and medical products?	79
21	114	How do we tailor our primary qualifications (e.g. Doctor of Medicine, and Doctor of Pharmacy) and higher qualifications (e.g. specialist training in psychiatry) in medical and health sciences in Iran to better serve the needs of the nation?	79
22	3	What are the economic burdens of leading non-communicable diseases (e.g. diabetes, hypertension, cardiovascular diseases, and common cancers)?	78
23	15	What are the socioeconomic risk factors of addiction in Iran and how can we change them?	78
24	62	How effective and cost-effective are the current national programmes for improving nutrition? What are the barriers for eating healthy in Iran?	78
25	74	What is the best way to reform Ministry of Health and Medical Education’s organisational structure and culture?	78
26	81	What should be the role of private sector in the production of medical technologies (including vaccine production)? How can this be achieved?	78
27	86	How can the current health system be reformed to cope with the challenges posed by rapid urbanisation in Iran in the coming decades?	78
28	95	How can we replace the current physician-centred system with a team-based care approach (i.e. the provision of health services by at least two health professionals including medical doctors, clinical pharmacists, nurses who work collaboratively with patients, family caregivers and community service providers to achieve care)?	78
29	109	Within the health sector, which services, organisations, equipment and devices will become obsolete in ten year’s time?	78
30	38	What is the current status of antibiotic resistance in Iran and future predictions? What is the current antibiotic prescription pattern(s) of medical practitioners in Iran? What can we do to promote more rational use of antibiotics?	77
31	80	How can we go about supporting and encouraging the private sector, NGOs and philanthropists to shift investment from treatment-related activities (e.g. building hospitals) to disease prevention and health promotion?	77
32	75	What is the best way to strengthen health research cooperation between academia and industry?	76
33	90	What are the rates and patterns of health services usage in Iran (including outpatient/inpatient/public/private/paraclinical services) for different medical conditions?	76
34	91	To what extent are health resources and services equally distributed across the country? To what extent do they meet the needs of the people? How do we reduce inequality in health service access in Iran and achieve universal health coverage?	76
35	113	What is the impact of Cohort Effect (i.e. variation in health status arising from different causal factors to which each birth cohort in a population is exposed as environment and society change) on health expenditure?	76
36	44	How is the probability of natural disasters distributed across different parts of Iran? How prepared are residents in disaster-prone areas for responding to such disasters, and why?	75
37	9	What are the barriers to the full implementation of Iran's comprehensive anti-smoking laws?	74
38	10	What is the health status and common health problems in Iran's elderly population? How will these change by the year 2030? What is the economic burden of these problems and how can we reduce this burden?	74
39	43	How will climate change affect the health of people living in different parts of Iran (e.g. in terms of prevention and management of infectious and non-communicable diseases, malnutrition and other health issues due to problems with water and food security, and health impacts of forced migration of people living in climate vulnerable areas)?	74
40	71	How do we establish a national data platform for informing evidence-based policy making across different ministries (e.g. Ministries of Health, Education, Infrastructure, and Social Care) for tackling major health issues (e.g. traffic accidents, violence, suicide, substance addiction, and natural disasters)?	74
41	116	What are the structural barriers for Iran in becoming a pioneer of health innovation (including drug discovery and development)? How do we establish an appropriate scientific governance and innovation system in health in Iran?	74
42	118	What is the extent of brain drain amongst graduates of Iranian medical sciences over the past 10 years? How can we reduce it?	74
43	1	What were the leading causes of death and morbidity in Iran in different age groups at a national and subnational level over the past 20 years? What are the projections by the years 2025 and 2030?	73
44	53	What are the estimated cost of natural disasters (e.g. earthquake and flood) and unnatural disasters (e.g. acts of terrorism) in Iran?	73
45	65	How do we develop urban spaces in a way that promotes healthy lifestyle (including healthy diets and physical activities) in Iran?	73
46	72	To provide the best attainable state of health for all Iranians,what roles should different ministries (including Health, Environment, Finance, Infrastructure, and Transport) play, and how should they work together?	73
47	98	How comprehensive is Iran's health insurance coverage in general, and more specifically for vulnerable groups?	73
48	46	How would climate change affect the quality of surface and groundwater in Iran? What health impacts would it have on population health?	72
49	48	How would climate change affect air quality in Iranian cities and what health impacts would this have?	72
50	54	What are the adverse impacts of environmental destructions (e.g. deforestation, rapid urbanisation), degradation (e.g. loss of wetland, quality fresh water supply, fertile farmland) and pollution (e.g. by industries) on animal and human health in Iran, and what can we do to reduce these impacts?	72
51	76	How extensive is the medicalisation of governance of Iran's health sector, and what are its consequences?	72
52	96	What impacts do Iran’s public policies have on the health of its population? How can public policy be changed to improve population health?	72
53	104	How does Iran compare to high-income countries in terms of health system efficiency and cost-effectiveness of health services and products?	72
54	7	What is the current status of occupational health in Iran? What are some of the problems in our current interventions for addressing occupational health? How can we improve them?	71
55	47	How would the decline in agricultural produce from climate change affect the level of malnutrition in Iran?	71
56	77	How do economic and political challenges at the regional and global level affect the implementation of national health plans in Iran? How do we design future health plans in a way that is more resilient to such challenges?	71
57	93	To what extent is Iran's health policy and planning evidence-based? How can we shift Iran's health system planning from one that is impulsive and reactionary to one that is evidence-based and plans for sustainable long-term change?	71
58	8	What are the most effective and cost-effective population-level interventions for preventing the uptake of tobacco smoking and helping smokers quit?	70
59	40	What are the most effective community-based interventions for reducing high-risk behaviour (e.g. intravenous drug use, unprotected sex) amongst adolescents living in slums and other deprived areas in villages and cities?	70
60	79	What roles should private sector, NGOs and philanthropists play towards achieving the targets set out by the General Health Policies?	70
61	99	What are the best insurance and tariff policies for covering treatment and rehabilitation services for mental disorders?	70
62	108	Which of Iran's health system indicators are the most indicative of system efficiency and cost effectiveness?	70
63	50	How do we create an early warning system for natural disasters across all health facilities in Iran?	69
64	88	Why does Iran's health system place such a heavy focus on treatment and medical specialisation instead of health promotion and prevention?	69
65	124	Which Traditional Iranian Medicines (herbs or formulas) have the potential to be developed into new pharmaceutical products for mass production?	69
66	49	How prepared are each level of Iran's health system in dealing with disasters (natural and unnatural)? How can we improve our disaster preparedness?	68
67	51	How do we improve collaboration at a national, regional, and global level to better educate the public and policymakers of the health impacts of climate change, and put in place more effective strategies to improve our climate change preparedness (including health systems preparedness) in Iran and beyond?	68
68	94	How do we improve primary health care services using an evidence-based approach?	68
69	106	How good are health services in Iran in terms of service efficiency, cost-effectiveness, accessibility, affordability, professional ethics, use of evidence-based practice, quality of care, and patient-oriented care?	68
70	20	How can we improve Iran's national interventions for prevention and treatment of substance addiction in different groups (e.g. school children and staff at the industries)?	67
71	30	What are the major gaps in Iran's health surveillance and information systems? How can we overcome these gaps (e.g. by setting up birth cohorts, demographic and health surveillance systems, and/or conducting national/provincial health surveys)?	67
72	34	What role should pharmacogenetics (personalised medicine) play in medical intervention in Iran, and how should it be integrated into Iran's medical system (e.g. national drug list and guidelines)?	67
73	66	How do we design healthy and ethical diets for Iranians that take into consideration environmental sustainability, culture, affordability and taste?	67
74	128	What is the most effective way of improving community-based health education in Iran?	67
75	59	How does the overuse of agricultural poisons affect human health in northern Iran?	66
76	61	What are the causes of deaths during Iran's earthquakes (e.g. injuries, insufficient access to clean water)? How do we better predict the health impacts of earthquakes?	66
77	63	What are the barriers for adding quality and health labels to food products in Iran, and adjusting prices to reflect food quality?	66
78	64	How do we empower Iranians (especially children, adolescents, and youths) to start eating healthy early in life?	66
79	87	What are the main challenges in implementing and monitoring the progress of Iran's General Health Policies?	66
80	73	What is the most effective governance framework for ensuring the quality of health services in Iran?	65
81	42	Which clinical guidelines should we prioritise in developing and/or adapting in the Iranian context?	64
82	45	What are the health impacts of natural and man-made disaster and how do social factors (e.g. level of education of the affected population, number of registered NGOs and cultural and sport centres in the affected region) affect the consequences? What roles should Minisry of Health and Medical Education play in (i) building population resilience before the occurrence of disasters; and (ii) reducin…	64
83	70	How much has the Ministry of Health and Medical Education invested in health research over the last 20 years? What health impacts has this achieved?	63
84	14	What is the current mental health status of Iran? What are some of the common biological, socioeconomic, and environmental risk factors of mental disorders in Iran overall, and in particular, in children? How can we change them?	62
85	27	What are the most effective interventions for reducing HIV/STDs incidence amongst vulnerable groups (e.g. sex workers, intravenous drug users, homeless people, and immigrants)? What are the best models of service provision for these groups?	62
86	60	What health threats do regional instability and subsequent refugee crisis pose on the Iranian population? What can we do to prevent them?	62
87	78	What might be the best way to improve accountability and coordination between different government sectors (e.g. Health, Infrastructure, Environment, Social Welfare, and Urban Planning) and the private sector for the betterment of national health (e.g. by improving corporate social responsibility or investing into urban design measures such as parks to support or improve wellbeing)?	62
88	85	What are some of Iran's less successful reforms (e.g. transforming government hospitals into autonomous units)? What are the underlying reasons for their failures, and how should we go about addressing them?	62
89	17	What early interventions are currently available for psychiatric disorders in Iran? How effective are they?	61
90	18	How can we optimise the role of primary health care to improve prevention and treatment of mental health problems in Iran?	61
91	56	How does the petroleum industry affect the health of Iranians (especially, children in urban slums, and people who live close to the oil fields and production facilities)?	61
92	92	How can an intersectional approach improve access to healthy living environment and health services for vulnerable groups in Iran (e.g. women, children, and elderly)?	61
93	33	What is the state of polypharmacy (use of 4 or more medication) amongst Iran's elderly?	60
94	41	What role should the Ministry of Health and Medical Education play in social harm reduction (e.g. substance use, unemployment, divorce)?	60
95	11	What are the health-related rights of the elderly population under Iranian law? What are the most effective ways of empowering Iran's elderly population, especially women (given their longer life expectancy and proneness of living alone in their old age)?	59
96	29	Which national and regional interventions should be in place to improve fetal health?	59
97	68	How safe and nutritious is our food across different parts of the country?	59
98	6	How effective are polypills (e.g. a combination of drugs that lower blood pressure and cholesterol) in controlling non-communicable diseases’ risk factors in Iran?	58
99	23	What is the state of sexual and reproductive health in Iran? What are the barriers for improving sexual and reproductive health in Iran, and how do we overcome them?	58
100	19	How do we develop a comprehensive and sustainable community empowerment programme that helps improve spiritual and mental wellbeing of and relations amongst community members?	57
101	52	How well does Iran's climate change policy align with the SDGs? To what extent can the policy serve as an instrument for achieving some of the health-related SDG targets?	56
102	58	What are the health impacts of satellite jamming on people living in different parts of Tehran?	56
103	117	Given the current capacity and resources in different parts of Iran, what should medical universities in each region (province) change in terms of research scope and strategy to make Iran a pioneer of medical science?	56
104	127	What should be the health-related rights and responsibilities of Iranians, and how should they be implemented?	56
105	16	What are the strengths and limitations of Iran’s existing national mental health measures? What are the most effective ways for improving mental health in Iran? How do we promote appropriate use of mental health services?	55
106	21	What is the burden of dementia in Iran at a national and subnational level? How are dementia incidence and prevalence affected by factors such as gender, education, and rural versus urban residency? What are the risk factors of dementia that are unique to Iran?	55
107	31	How do we develop better dementia screening and diagnostic tools to improve early detection and differential diagnosis of dementia in Iran across patients of all education, language, cultural and occupational backgrounds?	55
108	39	How do we improve the foundation of family as a mean to improve population health in Iran?	55
109	125	How cost-effective is it to cover natural products or Traditional Iranian Medicine under our national health insurance?	55
110	26	What is the level of sexual and reproductive health knowledge amongst Iranian adolescents and youths? What are their sources of information? What health risks (e.g. risk of STDs) does the current level of knowledge pose?	52
111	28	What are the most effective interventions for increasing treatment adherence in HIV positive patients? What are the most effective preventive interventions for reducing mother-to-child transmission (PMTCT)?	52
112	84	What are some of Iran's more successful health system reforms (e.g. Primary Health Care reforms in the 1980s)? What arethe underlying reasons for their successes?	50
113	89	What is the overall status of patient-provider relationship in Iran's private and public health service sectors? What can we do to improve it?	49
114	13	What protective and supportive measures are currently in place to meet the needs of Iran's elderly citizens and ensure their safety (e.g. priority seating on public transports, and pro-elderly training in the police force)? How can these measures be improved and better implemented?	48
115	25	What is the level of sexual knowledge, and attitudes towards sex and sexual partners amongst Iranian couples? To what extent does inadequate formal sex education lead to sexual dissatisfaction, unprotected sex, unwanted pregnancy, and violence?	48
116	83	How can we use resources provided by international organisations more efficiently?	47
117	123	How effective and safe isTraditional Iranian Medicine; especially in preventing and treating NCDs such as metabolic or psychiatric disorders, neurodegenerative, cardiovascular and respiratory diseases, and substance abuse (including tobacco, alcohol, and narcotics)?	46
118	12	What knowledge and attitude are held towards the elderly by Iran's healthcare providers, policymakers, and the public?	42
119	24	What is the level of HIV knowledge amongst young people in Iran, and what is the extent to which they engage in high-risk behaviours?	42
120	67	What are the best tools for assessing nutrient consumptions in national studies?	42
121	22	At which stages of dementia do people seek medical assistance in Iran? How does this vary between groups with different levels of education?	40
122	115	How can we better incorporate the principles and methods of Traditional Iranian Medicine into Iran's health system and medical curriculum?	40
123	120	How can we ensure that Islamic values and medical ethics are taken into consideration during the recruitment process of medical university staff and students?	32
124	126	How well do key concepts in Traditional Iranian Medicine translate into modern medicine?	32
125	119	What are the Islamic-Iranian principles on the provision of health services, education and research?	31
126	122	How is Islamic principals reflected in the General Health Policy of Iran?	30
127	32	How do behavioural and psychiatric symptoms of dementia patients differ between Iran and other countries?	26
128	121	How should we remember and honour the most influential medical scientists in Iran's history?	14

## Sheet: Ranked by AEA
Ranked by AEA	Original RQ Number	Proposed Research Question	AEA
1	103	How do we reform Iran's health insurance system to improve equity?	67.5
2	5	What should be Iran's non-communicable diseases prevention strategry? How could it be integrated into primary health care?	65.8333
3	4	What are the most effective and cost-effective population-level interventions for reducing and managing non-communicable diseases (e.g.Ischemic Heart Diseases, diabetes, stroke, hypertension, and dementia) and traffic accidents in the Iranian context?	65
4	91	To what extent are health resources and services equally distributed across the country? To what extent do they meet the needs of the people? How do we reduce inequality in health service access in Iran and achieve universal health coverage?	64.5833
5	121	How should we remember and honour the most influential medical scientists in Iran's history?	62.5
6	1	What were the leading causes of death and morbidity in Iran in different age groups at a national and subnational level over the past 20 years? What are the projections by the years 2025 and 2030?	62.0833
7	114	How do we tailor our primary qualifications (e.g. Doctor of Medicine, and Doctor of Pharmacy) and higher qualifications (e.g. specialist training in psychiatry) in medical and health sciences in Iran to better serve the needs of the nation?	60.4167
8	2	What are the leading non-communicable diseases (e.g. diabetes, stroke, cardiovascular disease, hypertension, and cancer) in Iran now and in 2030? How are they distributed across the country and what are their underlying causes?	60
9	95	How can we replace the current physician-centred system with a team-based care approach (i.e. the provision of health services by at least two health professionals including medical doctors, clinical pharmacists, nurses who work collaboratively with patients, family caregivers and community service providers to achieve care)?	60
10	10	What is the health status and common health problems in Iran's elderly population? How will these change by the year 2030? What is the economic burden of these problems and how can we reduce this burden?	58.3333
11	30	What are the major gaps in Iran's health surveillance and information systems? How can we overcome these gaps (e.g. by setting up birth cohorts, demographic and health surveillance systems, and/or conducting national/provincial health surveys)?	58.3333
12	55	What are the health impacts of Iran's water crisis? For example, how has the Lake Urmia water crisis impacted the health of residents in nearby provinces? What can the Ministry of Health and Medical Education and health centres across the country do to respond to water crises?	58.3333
13	86	How can the current health system be reformed to cope with the challenges posed by rapid urbanisation in Iran in the coming decades?	57.9167
14	97	How can we achieve sustainable health financing in Iran?	57.5
15	98	How comprehensive is Iran's health insurance coverage in general, and more specifically for vulnerable groups?	57.5
16	101	What health care payment models should we use at different levels of Iran's health system (e.g. fixed salary, fee-for-service)?	57.5
17	65	How do we develop urban spaces in a way that promotes healthy lifestyle (including healthy diets and physical activities) in Iran?	57.0833
18	82	What might be the best model for the public sector to engage with non-government sectors (e.g. the private sector, and charities) in the provision of health services in Iran? How can it be implemented?	56.6667
19	96	What impacts do Iran’s public policies have on the health of its population? How can public policy be changed to improve population health?	55.8333
20	108	Which of Iran's health system indicators are the most indicative of system efficiency and cost effectiveness?	55.8333
21	102	What roles should public and private health insurance play towards achieving the targets set out by the General Health Policies?	55.4167
22	3	What are the economic burdens of leading non-communicable diseases (e.g. diabetes, hypertension, cardiovascular diseases, and common cancers)?	55
23	69	How do we secure basic resources (clean water, safe food, quality air and soil) for Iran's future generations and use the resources in an equitable way?	54.5833
24	40	What are the most effective community-based interventions for reducing high-risk behaviour (e.g. intravenous drug use, unprotected sex) amongst adolescents living in slums and other deprived areas in villages and cities?	54.1667
25	71	How do we establish a national data platform for informing evidence-based policy making across different ministries (e.g. Ministries of Health, Education, Infrastructure, and Social Care) for tackling major health issues (e.g. traffic accidents, violence, suicide, substance addiction, and natural disasters)?	54.1667
26	62	How effective and cost-effective are the current national programmes for improving nutrition? What are the barriers for eating healthy in Iran?	53.75
27	74	What is the best way to reform Ministry of Health and Medical Education’s organisational structure and culture?	53.75
28	88	Why does Iran's health system place such a heavy focus on treatment and medical specialisation instead of health promotion and prevention?	53.75
29	68	How safe and nutritious is our food across different parts of the country?	53.3333
30	7	What is the current status of occupational health in Iran? What are some of the problems in our current interventions for addressing occupational health? How can we improve them?	52.9167
31	27	What are the most effective interventions for reducing HIV/STDs incidence amongst vulnerable groups (e.g. sex workers, intravenous drug users, homeless people, and immigrants)? What are the best models of service provision for these groups?	52.9167
32	43	How will climate change affect the health of people living in different parts of Iran (e.g. in terms of prevention and management of infectious and non-communicable diseases, malnutrition and other health issues due to problems with water and food security, and health impacts of forced migration of people living in climate vulnerable areas)?	52.9167
33	44	How is the probability of natural disasters distributed across different parts of Iran? How prepared are residents in disaster-prone areas for responding to such disasters, and why?	52.9167
34	48	How would climate change affect air quality in Iranian cities and what health impacts would this have?	52.9167
35	72	To provide the best attainable state of health for all Iranians,what roles should different ministries (including Health, Environment, Finance, Infrastructure, and Transport) play, and how should they work together?	52.9167
36	106	How good are health services in Iran in terms of service efficiency, cost-effectiveness, accessibility, affordability, professional ethics, use of evidence-based practice, quality of care, and patient-oriented care?	52.9167
37	38	What is the current status of antibiotic resistance in Iran and future predictions? What is the current antibiotic prescription pattern(s) of medical practitioners in Iran? What can we do to promote more rational use of antibiotics?	52.5
38	87	What are the main challenges in implementing and monitoring the progress of Iran's General Health Policies?	52.5
39	90	What are the rates and patterns of health services usage in Iran (including outpatient/inpatient/public/private/paraclinical services) for different medical conditions?	52.5
40	15	What are the socioeconomic risk factors of addiction in Iran and how can we change them?	52.0833
41	56	How does the petroleum industry affect the health of Iranians (especially, children in urban slums, and people who live close to the oil fields and production facilities)?	52.0833
42	94	How do we improve primary health care services using an evidence-based approach?	52.0833
43	99	What are the best insurance and tariff policies for covering treatment and rehabilitation services for mental disorders?	52.0833
44	80	How can we go about supporting and encouraging the private sector, NGOs and philanthropists to shift investment from treatment-related activities (e.g. building hospitals) to disease prevention and health promotion?	51.6667
45	93	To what extent is Iran's health policy and planning evidence-based? How can we shift Iran's health system planning from one that is impulsive and reactionary to one that is evidence-based and plans for sustainable long-term change?	51.25
46	18	How can we optimise the role of primary health care to improve prevention and treatment of mental health problems in Iran?	50.8333
47	75	What is the best way to strengthen health research cooperation between academia and industry?	50.4167
48	100	How should we apply a Health Technology Assessment for incorporating new therapeutic interventions into Iran's health services (e.g. in terms of investigating relevant trade regulations and developing guidelines)?	50.4167
49	20	How can we improve Iran's national interventions for prevention and treatment of substance addiction in different groups (e.g. school children and staff at the industries)?	50
50	128	What is the most effective way of improving community-based health education in Iran?	50
51	23	What is the state of sexual and reproductive health in Iran? What are the barriers for improving sexual and reproductive health in Iran, and how do we overcome them?	49.5833
52	50	How do we create an early warning system for natural disasters across all health facilities in Iran?	49.5833
53	107	What are the least important services offered by our health system and what are the least important topics covered in our medical curriculums? To what extent can their discontinuation provide savings to our health and education systems?	49.5833
54	13	What protective and supportive measures are currently in place to meet the needs of Iran's elderly citizens and ensure their safety (e.g. priority seating on public transports, and pro-elderly training in the police force)? How can these measures be improved and better implemented?	49.1667
55	118	What is the extent of brain drain amongst graduates of Iranian medical sciences over the past 10 years? How can we reduce it?	49.1667
56	29	Which national and regional interventions should be in place to improve fetal health?	48.75
57	37	What is the best model for providing Iran's pharmaceutical services?	48.75
58	8	What are the most effective and cost-effective population-level interventions for preventing the uptake of tobacco smoking and helping smokers quit?	48.3333
59	24	What is the level of HIV knowledge amongst young people in Iran, and what is the extent to which they engage in high-risk behaviours?	48.3333
60	36	What medical and pharmaceutical products (e.g. drugs, vaccines, and medical equipments) will be most profitable in the national and international markets in 10 year’s time? What role(s) should Iran play in their development and production?	48.3333
61	14	What is the current mental health status of Iran? What are some of the common biological, socioeconomic, and environmental risk factors of mental disorders in Iran overall, and in particular, in children? How can we change them?	47.9167
62	49	How prepared are each level of Iran's health system in dealing with disasters (natural and unnatural)? How can we improve our disaster preparedness?	47.9167
63	57	What community-based strategies can we use to reduce energy consumption and environmental pollutants in order to improve health and prevent disease?	47.9167
64	104	How does Iran compare to high-income countries in terms of health system efficiency and cost-effectiveness of health services and products?	47.9167
65	111	What should be the cost–effectiveness threshold and criteria for making health interventions decisions in the Iranian context?	47.9167
66	35	How should we manage resources (technological and human resources) for producing the 18 vaccines specified in Iran's National Vaccination Programme?	47.5
67	110	How can technologies and paramedicals be used in the future to cap the cost of health services while meeting the health needs of our citizens?	47.5
68	58	What are the health impacts of satellite jamming on people living in different parts of Tehran?	47.0833
69	79	What roles should private sector, NGOs and philanthropists play towards achieving the targets set out by the General Health Policies?	47.0833
70	9	What are the barriers to the full implementation of Iran's comprehensive anti-smoking laws?	46.6667
71	46	How would climate change affect the quality of surface and groundwater in Iran? What health impacts would it have on population health?	46.6667
72	54	What are the adverse impacts of environmental destructions (e.g. deforestation, rapid urbanisation), degradation (e.g. loss of wetland, quality fresh water supply, fertile farmland) and pollution (e.g. by industries) on animal and human health in Iran, and what can we do to reduce these impacts?	46.6667
73	61	What are the causes of deaths during Iran's earthquakes (e.g. injuries, insufficient access to clean water)? How do we better predict the health impacts of earthquakes?	46.6667
74	64	How do we empower Iranians (especially children, adolescents, and youths) to start eating healthy early in life?	46.6667
75	12	What knowledge and attitude are held towards the elderly by Iran's healthcare providers, policymakers, and the public?	46.25
76	26	What is the level of sexual and reproductive health knowledge amongst Iranian adolescents and youths? What are their sources of information? What health risks (e.g. risk of STDs) does the current level of knowledge pose?	46.25
77	45	What are the health impacts of natural and man-made disaster and how do social factors (e.g. level of education of the affected population, number of registered NGOs and cultural and sport centres in the affected region) affect the consequences? What roles should Minisry of Health and Medical Education play in (i) building population resilience before the occurrence of disasters; and (ii) reducin…	46.25
78	59	How does the overuse of agricultural poisons affect human health in northern Iran?	46.25
79	89	What is the overall status of patient-provider relationship in Iran's private and public health service sectors? What can we do to improve it?	45.8333
80	92	How can an intersectional approach improve access to healthy living environment and health services for vulnerable groups in Iran (e.g. women, children, and elderly)?	45.8333
81	17	What early interventions are currently available for psychiatric disorders in Iran? How effective are they?	45.4167
82	32	How do behavioural and psychiatric symptoms of dementia patients differ between Iran and other countries?	45
83	47	How would the decline in agricultural produce from climate change affect the level of malnutrition in Iran?	45
84	112	Given the strict pharmaceutical pricing system in Iran (where a price ceiling is set for the drugs on the national gereric drugs list), how can we encourage competition between manufacturers to improve the quality of pharmaceutical products?	45
85	42	Which clinical guidelines should we prioritise in developing and/or adapting in the Iranian context?	44.5833
86	66	How do we design healthy and ethical diets for Iranians that take into consideration environmental sustainability, culture, affordability and taste?	44.5833
87	16	What are the strengths and limitations of Iran’s existing national mental health measures? What are the most effective ways for improving mental health in Iran? How do we promote appropriate use of mental health services?	44.1667
88	21	What is the burden of dementia in Iran at a national and subnational level? How are dementia incidence and prevalence affected by factors such as gender, education, and rural versus urban residency? What are the risk factors of dementia that are unique to Iran?	44.1667
89	53	What are the estimated cost of natural disasters (e.g. earthquake and flood) and unnatural disasters (e.g. acts of terrorism) in Iran?	44.1667
90	81	What should be the role of private sector in the production of medical technologies (including vaccine production)? How can this be achieved?	44.1667
91	33	What is the state of polypharmacy (use of 4 or more medication) amongst Iran's elderly?	43.75
92	51	How do we improve collaboration at a national, regional, and global level to better educate the public and policymakers of the health impacts of climate change, and put in place more effective strategies to improve our climate change preparedness (including health systems preparedness) in Iran and beyond?	43.75
93	116	What are the structural barriers for Iran in becoming a pioneer of health innovation (including drug discovery and development)? How do we establish an appropriate scientific governance and innovation system in health in Iran?	43.75
94	41	What role should the Ministry of Health and Medical Education play in social harm reduction (e.g. substance use, unemployment, divorce)?	43.3333
95	70	How much has the Ministry of Health and Medical Education invested in health research over the last 20 years? What health impacts has this achieved?	43.3333
96	73	What is the most effective governance framework for ensuring the quality of health services in Iran?	43.3333
97	113	What is the impact of Cohort Effect (i.e. variation in health status arising from different causal factors to which each birth cohort in a population is exposed as environment and society change) on health expenditure?	42.9167
98	122	How is Islamic principals reflected in the General Health Policy of Iran?	42.9167
99	124	Which Traditional Iranian Medicines (herbs or formulas) have the potential to be developed into new pharmaceutical products for mass production?	42.9167
100	25	What is the level of sexual knowledge, and attitudes towards sex and sexual partners amongst Iranian couples? To what extent does inadequate formal sex education lead to sexual dissatisfaction, unprotected sex, unwanted pregnancy, and violence?	42.5
101	84	What are some of Iran's more successful health system reforms (e.g. Primary Health Care reforms in the 1980s)? What arethe underlying reasons for their successes?	42.5
102	11	What are the health-related rights of the elderly population under Iranian law? What are the most effective ways of empowering Iran's elderly population, especially women (given their longer life expectancy and proneness of living alone in their old age)?	42.0833
103	28	What are the most effective interventions for increasing treatment adherence in HIV positive patients? What are the most effective preventive interventions for reducing mother-to-child transmission (PMTCT)?	41.25
104	83	How can we use resources provided by international organisations more efficiently?	41.25
105	119	What are the Islamic-Iranian principles on the provision of health services, education and research?	41.25
106	127	What should be the health-related rights and responsibilities of Iranians, and how should they be implemented?	41.25
107	63	What are the barriers for adding quality and health labels to food products in Iran, and adjusting prices to reflect food quality?	40.8333
108	117	Given the current capacity and resources in different parts of Iran, what should medical universities in each region (province) change in terms of research scope and strategy to make Iran a pioneer of medical science?	40.8333
109	39	How do we improve the foundation of family as a mean to improve population health in Iran?	40.4167
110	76	How extensive is the medicalisation of governance of Iran's health sector, and what are its consequences?	40.4167
111	78	What might be the best way to improve accountability and coordination between different government sectors (e.g. Health, Infrastructure, Environment, Social Welfare, and Urban Planning) and the private sector for the betterment of national health (e.g. by improving corporate social responsibility or investing into urban design measures such as parks to support or improve wellbeing)?	40.4167
112	115	How can we better incorporate the principles and methods of Traditional Iranian Medicine into Iran's health system and medical curriculum?	40.4167
113	19	How do we develop a comprehensive and sustainable community empowerment programme that helps improve spiritual and mental wellbeing of and relations amongst community members?	40
114	120	How can we ensure that Islamic values and medical ethics are taken into consideration during the recruitment process of medical university staff and students?	40
115	6	How effective are polypills (e.g. a combination of drugs that lower blood pressure and cholesterol) in controlling non-communicable diseases’ risk factors in Iran?	39.5833
116	31	How do we develop better dementia screening and diagnostic tools to improve early detection and differential diagnosis of dementia in Iran across patients of all education, language, cultural and occupational backgrounds?	39.5833
117	34	What role should pharmacogenetics (personalised medicine) play in medical intervention in Iran, and how should it be integrated into Iran's medical system (e.g. national drug list and guidelines)?	39.5833
118	85	What are some of Iran's less successful reforms (e.g. transforming government hospitals into autonomous units)? What are the underlying reasons for their failures, and how should we go about addressing them?	39.5833
119	22	At which stages of dementia do people seek medical assistance in Iran? How does this vary between groups with different levels of education?	39.1667
120	105	How do we develop a resilient economy that increases employment and efficiency of health system and prevents excessive import of pharmaceuticals and medical products?	39.1667
121	52	How well does Iran's climate change policy align with the SDGs? To what extent can the policy serve as an instrument for achieving some of the health-related SDG targets?	38.75
122	77	How do economic and political challenges at the regional and global level affect the implementation of national health plans in Iran? How do we design future health plans in a way that is more resilient to such challenges?	37.9167
123	109	Within the health sector, which services, organisations, equipment and devices will become obsolete in ten year’s time?	37.9167
124	67	What are the best tools for assessing nutrient consumptions in national studies?	37.5
125	126	How well do key concepts in Traditional Iranian Medicine translate into modern medicine?	37.0833
126	60	What health threats do regional instability and subsequent refugee crisis pose on the Iranian population? What can we do to prevent them?	35.8333
127	125	How cost-effective is it to cover natural products or Traditional Iranian Medicine under our national health insurance?	35.4167
128	123	How effective and safe isTraditional Iranian Medicine; especially in preventing and treating NCDs such as metabolic or psychiatric disorders, neurodegenerative, cardiovascular and respiratory diseases, and substance abuse (including tobacco, alcohol, and narcotics)?	34.5833

## Sheet: Total scores for 128
								Ranked by total score	RQ Original Theme	Original RQ No.	All 128 RQs	Average Feasibility	Average Impact on Health	Average Impact on Economy	Average Capacity Building	Average Equity	Total Average Score	Percentage			77.3523	Research Priority Score Median
		103	How do we reform Iran's health insurance system to improve equity?					1	Health System and Financing	103	How do we reform Iran's health insurance system to improve equity?	2.62222	2.81395	2.81395	2.25581	2.7907	13.2966	88.6443
		4	What are the most effective and cost-effective population-level interventions for reducing and managing non-communicable diseases (e.g.Ischemic Heart Diseases, diabetes, stroke, hypertension, and dementia) and traffic accidents in the Iranian context?					2	Epidemiology, Prevention, Intervention, etc	5	What should be Iran's non-communicable diseases prevention strategry? How could it be integrated into primary health care?	2.71111	2.86047	2.65116	2.38095	2.66667	13.2704	88.4691
		5	What should be Iran's non-communicable diseases prevention strategry? How could it be integrated into primary health care?					3	Epidemiology, Prevention, Intervention, etc	4	What are the most effective and cost-effective population-level interventions for reducing and managing non-communicable diseases (e.g.Ischemic Heart Diseases, diabetes, stroke, hypertension, and dementia) and traffic accidents in the Iranian context?	2.67391	2.81818	2.75	2.27273	2.47727	12.9921	86.614
		114	How do we tailor our primary qualifications (e.g. Doctor of Medicine, and Doctor of Pharmacy) and higher qualifications (e.g. specialist training in psychiatry) in medical and health sciences in Iran to better serve the needs of the nation?					4	Governance, Policy and Reform	91	To what extent are health resources and services equally distributed across the country? To what extent do they meet the needs of the people? How do we reduce inequality in health service access in Iran and achieve universal health coverage?	2.69565	2.77778	2.51163	2.20455	2.71111	12.9007	86.0048
		2	What are the leading non-communicable diseases (e.g. diabetes, stroke, cardiovascular disease, hypertension, and cancer) in Iran now and in 2030? How are they distributed across the country and what are their underlying causes?					5	Medical Education	114	How do we tailor our primary qualifications (e.g. Doctor of Medicine, and Doctor of Pharmacy) and higher qualifications (e.g. specialist training in psychiatry) in medical and health sciences in Iran to better serve the needs of the nation?	2.67442	2.65854	2.57143	2.59524	2.29268	12.7923	85.282
		95	How can we replace the current physician-centred system with a team-based care approach (i.e. the provision of health services by at least two health professionals including medical doctors, clinical pharmacists, nurses who work collaboratively with patients, family caregivers and community service providers to achieve care)?					6	Governance, Policy and Reform	95	How can we replace the current physician-centred system with a team-based care approach (i.e. the provision of health services by at least two health professionals including medical doctors, clinical pharmacists, nurses who work collaboratively with patients, family caregivers and community service providers to achieve care)?	2.46667	2.68182	2.56818	2.44186	2.51163	12.6702	84.4677
		82	What might be the best model for the public sector to engage with non-government sectors (e.g. the private sector, and charities) in the provision of health services in Iran? How can it be implemented?					7	Epidemiology, Prevention, Intervention, etc	10	What is the health status and common health problems in Iran's elderly population? How will these change by the year 2030? What is the economic burden of these problems and how can we reduce this burden?	2.73333	2.77273	2.47727	2.16279	2.47727	12.6234	84.156
		91	To what extent are health resources and services equally distributed across the country? To what extent do they meet the needs of the people? How do we reduce inequality in health service access in Iran and achieve universal health coverage?					8	Governance, Policy and Reform	82	What might be the best model for the public sector to engage with non-government sectors (e.g. the private sector, and charities) in the provision of health services in Iran? How can it be implemented?	2.55319	2.51111	2.62222	2.40909	2.47619	12.5718	83.812
		55	What are the health impacts of Iran's water crisis? For example, how has the Lake Urmia water crisis impacted the health of residents in nearby provinces? What can the Ministry of Health and Medical Education and health centres across the country do to respond to water crises?					9	Epidemiology, Prevention, Intervention, etc	30	What are the major gaps in Iran's health surveillance and information systems? How can we overcome these gaps (e.g. by setting up birth cohorts, demographic and health surveillance systems, and/or conducting national/provincial health surveys)?	2.67391	2.59091	2.34884	2.59091	2.34091	12.5455	83.6365
		35	How should we manage resources (technological and human resources) for producing the 18 vaccines specified in Iran's National Vaccination Programme?					10	Epidemiology, Prevention, Intervention, etc	1	What were the leading causes of death and morbidity in Iran in different age groups at a national and subnational level over the past 20 years? What are the projections by the years 2025 and 2030?	2.7234	2.62222	2.46512	2.28889	2.35556	12.4552	83.0346
		10	What is the health status and common health problems in Iran's elderly population? How will these change by the year 2030? What is the economic burden of these problems and how can we reduce this burden?					11	Climate, Environment and Disasters	55	What are the health impacts of Iran's water crisis? For example, how has the Lake Urmia water crisis impacted the health of residents in nearby provinces? What can the Ministry of Health and Medical Education and health centres across the country do to respond to water crises?	2.5	2.72727	2.61364	2.20455	2.39535	12.4408	82.9387
		38	What is the current status of antibiotic resistance in Iran and future predictions? What is the current antibiotic prescription pattern(s) of medical practitioners in Iran? What can we do to promote more rational use of antibiotics?					12	Epidemiology, Prevention, Intervention, etc	2	What are the leading non-communicable diseases (e.g. diabetes, stroke, cardiovascular disease, hypertension, and cancer) in Iran now and in 2030? How are they distributed across the country and what are their underlying causes?	2.71739	2.74419	2.5814	2.13636	2.25	12.4293	82.8622
		1	What were the leading causes of death and morbidity in Iran in different age groups at a national and subnational level over the past 20 years? What are the projections by the years 2025 and 2030?					13	Governance, Policy and Reform	96	What impacts do Iran’s public policies have on the health of its population? How can public policy be changed to improve population health?	2.44444	2.70455	2.44444	2.18182	2.64286	12.4181	82.7874
		30	What are the major gaps in Iran's health surveillance and information systems? How can we overcome these gaps (e.g. by setting up birth cohorts, demographic and health surveillance systems, and/or conducting national/provincial health surveys)?					14	Diet and Nutrition	65	How do we develop urban spaces in a way that promotes healthy lifestyle (including healthy diets and physical activities) in Iran?	2.46667	2.73333	2.45455	2.27273	2.48889	12.4162	82.7744
		100	How should we apply a Health Technology Assessment for incorporating new therapeutic interventions into Iran's health services (e.g. in terms of investigating relevant trade regulations and developing guidelines)?					15	Climate, Environment and Disasters	43	How will climate change affect the health of people living in different parts of Iran (e.g. in terms of prevention and management of infectious and non-communicable diseases, malnutrition and other health issues due to problems with water and food security, and health impacts of forced migration of people living in climate vulnerable areas)?	2.53333	2.75	2.47727	2.2093	2.40476	12.3747	82.4978
		86	How can the current health system be reformed to cope with the challenges posed by rapid urbanisation in Iran in the coming decades?					16	Governance, Policy and Reform	86	How can the current health system be reformed to cope with the challenges posed by rapid urbanisation in Iran in the coming decades?	2.47826	2.65909	2.55556	2.25	2.42222	12.3651	82.4342
		80	How can we go about supporting and encouraging the private sector, NGOs and philanthropists to shift investment from treatment-related activities (e.g. building hospitals) to disease prevention and health promotion?					17	Epidemiology, Prevention, Intervention, etc	40	What are the most effective community-based interventions for reducing high-risk behaviour (e.g. intravenous drug use, unprotected sex) amongst adolescents living in slums and other deprived areas in villages and cities?	2.59091	2.71429	2.4	2.09756	2.56098	12.3637	82.4249
		97	How can we achieve sustainable health financing in Iran?					18	Governance, Policy and Reform	80	How can we go about supporting and encouraging the private sector, NGOs and philanthropists to shift investment from treatment-related activities (e.g. building hospitals) to disease prevention and health promotion?	2.46512	2.64286	2.53659	2.31707	2.39024	12.3519	82.3458
		3	What are the economic burdens of leading non-communicable diseases (e.g. diabetes, hypertension, cardiovascular diseases, and common cancers)?					19	Governance, Policy and Reform	74	What is the best way to reform Ministry of Health and Medical Education’s organisational structure and culture?	2.35556	2.66667	2.56818	2.22222	2.5	12.3126	82.0842
		111	What should be the cost–effectiveness threshold and criteria for making health interventions decisions in the Iranian context?					20	Governance, Policy and Reform	71	How do we establish a national data platform for informing evidence-based policy making across different ministries (e.g. Ministries of Health, Education, Infrastructure, and Social Care) for tackling major health issues (e.g. traffic accidents, violence, suicide, substance addiction, and natural disasters)?	2.37778	2.68182	2.47619	2.4186	2.33333	12.2877	81.9182
		43	How will climate change affect the health of people living in different parts of Iran (e.g. in terms of prevention and management of infectious and non-communicable diseases, malnutrition and other health issues due to problems with water and food security, and health impacts of forced migration of people living in climate vulnerable areas)?					21	Diet and Nutrition	69	How do we secure basic resources (clean water, safe food, quality air and soil) for Iran's future generations and use the resources in an equitable way?	2.2	2.5814	2.68182	2.2619	2.55814	12.2833	81.8884
		62	How effective and cost-effective are the current national programmes for improving nutrition? What are the barriers for eating healthy in Iran?					22	Diet and Nutrition	62	How effective and cost-effective are the current national programmes for improving nutrition? What are the barriers for eating healthy in Iran?	2.48889	2.68182	2.56818	2.14286	2.38095	12.2627	81.7513
		71	How do we establish a national data platform for informing evidence-based policy making across different ministries (e.g. Ministries of Health, Education, Infrastructure, and Social Care) for tackling major health issues (e.g. traffic accidents, violence, suicide, substance addiction, and natural disasters)?					23	Health System and Financing	98	How comprehensive is Iran's health insurance coverage in general, and more specifically for vulnerable groups?	2.71111	2.55814	2.45238	2.02326	2.51163	12.2565	81.7101
		15	What are the socioeconomic risk factors of addiction in Iran and how can we change them?					24	Epidemiology, Prevention, Intervention, etc	35	How should we manage resources (technological and human resources) for producing the 18 vaccines specified in Iran's National Vaccination Programme?	2.5122	2.46154	2.64103	2.41026	2.22222	12.2472	81.6483
		102	What roles should public and private health insurance play towards achieving the targets set out by the General Health Policies?					25	Health System and Financing	102	What roles should public and private health insurance play towards achieving the targets set out by the General Health Policies?	2.54545	2.5814	2.65116	1.97561	2.48837	12.242	81.6133
		69	How do we secure basic resources (clean water, safe food, quality air and soil) for Iran's future generations and use the resources in an equitable way?					26	Epidemiology, Prevention, Intervention, etc	3	What are the economic burdens of leading non-communicable diseases (e.g. diabetes, hypertension, cardiovascular diseases, and common cancers)?	2.6	2.45455	2.56818	2.27907	2.31818	12.22	81.4665
		101	What health care payment models should we use at different levels of Iran's health system (e.g. fixed salary, fee-for-service)?					27	Governance, Policy and Reform	94	How do we improve primary health care services using an evidence-based approach?	2.4186	2.66667	2.36585	2.225	2.53659	12.2127	81.4181
		37	What is the best model for providing Iran's pharmaceutical services?					28	Health System and Financing	101	What health care payment models should we use at different levels of Iran's health system (e.g. fixed salary, fee-for-service)?	2.55556	2.44186	2.65116	2.09302	2.46512	12.2067	81.3781
		36	What medical and pharmaceutical products (e.g. drugs, vaccines, and medical equipments) will be most profitable in the national and international markets in 10 year’s time? What role(s) should Iran play in their development and production?					29	Governance, Policy and Reform	90	What are the rates and patterns of health services usage in Iran (including outpatient/inpatient/public/private/paraclinical services) for different medical conditions?	2.68889	2.5814	2.5122	2.04651	2.35714	12.1861	81.2409
		65	How do we develop urban spaces in a way that promotes healthy lifestyle (including healthy diets and physical activities) in Iran?					30	Epidemiology, Prevention, Intervention, etc	15	What are the socioeconomic risk factors of addiction in Iran and how can we change them?	2.48889	2.69767	2.55814	2.11628	2.30952	12.1705	81.1367
		74	What is the best way to reform Ministry of Health and Medical Education’s organisational structure and culture?					31	Health System and Financing	108	Which of Iran's health system indicators are the most indicative of system efficiency and cost effectiveness?	2.53333	2.46667	2.4	2.36364	2.39535	12.159	81.0599
		90	What are the rates and patterns of health services usage in Iran (including outpatient/inpatient/public/private/paraclinical services) for different medical conditions?					32	Health System and Financing	100	How should we apply a Health Technology Assessment for incorporating new therapeutic interventions into Iran's health services (e.g. in terms of investigating relevant trade regulations and developing guidelines)?	2.48837	2.56098	2.58537	2.29268	2.225	12.1524	81.016
		110	How can technologies and paramedicals be used in the future to cap the cost of health services while meeting the health needs of our citizens?					33	Governance, Policy and Reform	87	What are the main challenges in implementing and monitoring the progress of Iran's General Health Policies?	2.53333	2.69767	2.32558	2.11905	2.47619	12.1518	81.0122
		48	How would climate change affect air quality in Iranian cities and what health impacts would this have?					34	Health System and Financing	111	What should be the cost–effectiveness threshold and criteria for making health interventions decisions in the Iranian context?	2.5	2.575	2.65	2.075	2.3	12.1	80.6667
		44	How is the probability of natural disasters distributed across different parts of Iran? How prepared are residents in disaster-prone areas for responding to such disasters, and why?					35	Health System and Financing	97	How can we achieve sustainable health financing in Iran?	2.42222	2.52273	2.68889	2.17778	2.25	12.0616	80.4108
		57	What community-based strategies can we use to reduce energy consumption and environmental pollutants in order to improve health and prevent disease?					36	Climate, Environment and Disasters	48	How would climate change affect air quality in Iranian cities and what health impacts would this have?	2.52174	2.73333	2.44186	2.18605	2.17073	12.0537	80.3581
		96	What impacts do Iran’s public policies have on the health of its population? How can public policy be changed to improve population health?					37	Climate, Environment and Disasters	44	How is the probability of natural disasters distributed across different parts of Iran? How prepared are residents in disaster-prone areas for responding to such disasters, and why?	2.47727	2.59091	2.5	2.25	2.2093	12.0275	80.1832
		98	How comprehensive is Iran's health insurance coverage in general, and more specifically for vulnerable groups?					38	Health System and Financing	99	What are the best insurance and tariff policies for covering treatment and rehabilitation services for mental disorders?	2.52273	2.64286	2.39024	1.95122	2.51282	12.0199	80.1325
		40	What are the most effective community-based interventions for reducing high-risk behaviour (e.g. intravenous drug use, unprotected sex) amongst adolescents living in slums and other deprived areas in villages and cities?					39	Epidemiology, Prevention, Intervention, etc	37	What is the best model for providing Iran's pharmaceutical services?	2.37209	2.6	2.65854	2.1	2.28205	12.0127	80.0845
		108	Which of Iran's health system indicators are the most indicative of system efficiency and cost effectiveness?					40	Epidemiology, Prevention, Intervention, etc	7	What is the current status of occupational health in Iran? What are some of the problems in our current interventions for addressing occupational health? How can we improve them?	2.68889	2.56818	2.4186	1.95455	2.38095	12.0112	80.0745
		112	Given the strict pharmaceutical pricing system in Iran (where a price ceiling is set for the drugs on the national gereric drugs list), how can we encourage competition between manufacturers to improve the quality of pharmaceutical products?					41	Governance, Policy and Reform	73	What is the most effective governance framework for ensuring the quality of health services in Iran?	2.46341	2.58974	2.3	2.26316	2.39474	12.0111	80.0737
		93	To what extent is Iran's health policy and planning evidence-based? How can we shift Iran's health system planning from one that is impulsive and reactionary to one that is evidence-based and plans for sustainable long-term change?					42	Epidemiology, Prevention, Intervention, etc	18	How can we optimise the role of primary health care to improve prevention and treatment of mental health problems in Iran?	2.5	2.71429	2.21951	2.075	2.5	12.0088	80.0587
		107	What are the least important services offered by our health system and what are the least important topics covered in our medical curriculums? To what extent can their discontinuation provide savings to our health and education systems?					43	Governance, Policy and Reform	128	What is the most effective way of improving community-based health education in Iran?	2.4186	2.5	2.34146	2.35714	2.39024	12.0075	80.0497
		75	What is the best way to strengthen health research cooperation between academia and industry?					44	Epidemiology, Prevention, Intervention, etc	29	Which national and regional interventions should be in place to improve fetal health?	2.69231	2.775	2.17949	2.125	2.225	11.9968	79.9786
		72	To provide the best attainable state of health for all Iranians,what roles should different ministries (including Health, Environment, Finance, Infrastructure, and Transport) play, and how should they work together?					45	Epidemiology, Prevention, Intervention, etc	20	How can we improve Iran's national interventions for prevention and treatment of substance addiction in different groups (e.g. school children and staff at the industries)?	2.40909	2.5814	2.34146	2.27907	2.38095	11.992	79.9465
		9	What are the barriers to the full implementation of Iran's comprehensive anti-smoking laws?					46	Epidemiology, Prevention, Intervention, etc	27	What are the most effective interventions for reducing HIV/STDs incidence amongst vulnerable groups (e.g. sex workers, intravenous drug users, homeless people, and immigrants)? What are the best models of service provision for these groups?	2.51163	2.7381	2.2381	1.97561	2.5	11.9634	79.7562
		7	What is the current status of occupational health in Iran? What are some of the problems in our current interventions for addressing occupational health? How can we improve them?					47	Governance, Policy and Reform	93	To what extent is Iran's health policy and planning evidence-based? How can we shift Iran's health system planning from one that is impulsive and reactionary to one that is evidence-based and plans for sustainable long-term change?	2.47826	2.52273	2.4186	2.25581	2.25581	11.9312	79.5415
		94	How do we improve primary health care services using an evidence-based approach?					48	Climate, Environment and Disasters	57	What community-based strategies can we use to reduce energy consumption and environmental pollutants in order to improve health and prevent disease?	2.4186	2.60976	2.60976	2.07143	2.21429	11.9238	79.4922
		50	How do we create an early warning system for natural disasters across all health facilities in Iran?					49	Governance, Policy and Reform	88	Why does Iran's health system place such a heavy focus on treatment and medical specialisation instead of health promotion and prevention?	2.57778	2.5	2.37209	2.06818	2.37209	11.8901	79.2676
		87	What are the main challenges in implementing and monitoring the progress of Iran's General Health Policies?					50	Epidemiology, Prevention, Intervention, etc	38	What is the current status of antibiotic resistance in Iran and future predictions? What is the current antibiotic prescription pattern(s) of medical practitioners in Iran? What can we do to promote more rational use of antibiotics?	2.69767	2.7619	2.53659	2.02439	1.825	11.8456	78.9704
		116	What are the structural barriers for Iran in becoming a pioneer of health innovation (including drug discovery and development)? How do we establish an appropriate scientific governance and innovation system in health in Iran?					51	Governance, Policy and Reform	72	To provide the best attainable state of health for all Iranians,what roles should different ministries (including Health, Environment, Finance, Infrastructure, and Transport) play, and how should they work together?	2.3617	2.54348	2.46512	2.23913	2.22222	11.8316	78.8777
		81	What should be the role of private sector in the production of medical technologies (including vaccine production)? How can this be achieved?					52	Health System and Financing	110	How can technologies and paramedicals be used in the future to cap the cost of health services while meeting the health needs of our citizens?	2.35714	2.275	2.63415	2.425	2.12195	11.8132	78.7549
		128	What is the most effective way of improving community-based health education in Iran?					53	Climate, Environment and Disasters	50	How do we create an early warning system for natural disasters across all health facilities in Iran?	2.38636	2.53488	2.37209	2.32558	2.16667	11.7856	78.5706
		29	Which national and regional interventions should be in place to improve fetal health?					54	Epidemiology, Prevention, Intervention, etc	14	What is the current mental health status of Iran? What are some of the common biological, socioeconomic, and environmental risk factors of mental disorders in Iran overall, and in particular, in children? How can we change them?	2.54348	2.63636	2.23256	2.04545	2.32558	11.7834	78.5562
		20	How can we improve Iran's national interventions for prevention and treatment of substance addiction in different groups (e.g. school children and staff at the industries)?					55	Diet and Nutrition	68	How safe and nutritious is our food across different parts of the country?	2.54348	2.61905	2.18605	2.13953	2.2619	11.75	78.3334
		73	What is the most effective governance framework for ensuring the quality of health services in Iran?					56	Health System and Financing	112	Given the strict pharmaceutical pricing system in Iran (where a price ceiling is set for the drugs on the national gereric drugs list), how can we encourage competition between manufacturers to improve the quality of pharmaceutical products?	2.375	2.43902	2.60976	2.07895	2.23684	11.7396	78.2638
		99	What are the best insurance and tariff policies for covering treatment and rehabilitation services for mental disorders?					57	Climate, Environment and Disasters	56	How does the petroleum industry affect the health of Iranians (especially, children in urban slums, and people who live close to the oil fields and production facilities)?	2.5	2.72727	2.21429	1.90244	2.38636	11.7304	78.2024
		88	Why does Iran's health system place such a heavy focus on treatment and medical specialisation instead of health promotion and prevention?					58	Governance, Policy and Reform	92	How can an intersectional approach improve access to healthy living environment and health services for vulnerable groups in Iran (e.g. women, children, and elderly)?	2.29545	2.57143	2.21429	2.12195	2.47619	11.6793	77.8621
		49	How prepared are each level of Iran's health system in dealing with disasters (natural and unnatural)? How can we improve our disaster preparedness?					59	Health System and Financing	106	How good are health services in Iran in terms of service efficiency, cost-effectiveness, accessibility, affordability, professional ethics, use of evidence-based practice, quality of care, and patient-oriented care?	2.43478	2.46667	2.35556	2.11111	2.31111	11.6792	77.8615
		118	What is the extent of brain drain amongst graduates of Iranian medical sciences over the past 10 years? How can we reduce it?					60	Health System and Financing	107	What are the least important services offered by our health system and what are the least important topics covered in our medical curriculums? To what extent can their discontinuation provide savings to our health and education systems?	2.45455	2.30952	2.59524	2.12195	2.19512	11.6764	77.8425
		8	What are the most effective and cost-effective population-level interventions for preventing the uptake of tobacco smoking and helping smokers quit?					61	Climate, Environment and Disasters	54	What are the adverse impacts of environmental destructions (e.g. deforestation, rapid urbanisation), degradation (e.g. loss of wetland, quality fresh water supply, fertile farmland) and pollution (e.g. by industries) on animal and human health in Iran, and what can we do to reduce these impacts?	2.34783	2.6	2.43182	2.04545	2.2093	11.6344	77.5627
		79	What roles should private sector, NGOs and philanthropists play towards achieving the targets set out by the General Health Policies?					62	Epidemiology, Prevention, Intervention, etc	9	What are the barriers to the full implementation of Iran's comprehensive anti-smoking laws?	2.54762	2.61905	2.4878	1.925	2.04878	11.6283	77.5217
		54	What are the adverse impacts of environmental destructions (e.g. deforestation, rapid urbanisation), degradation (e.g. loss of wetland, quality fresh water supply, fertile farmland) and pollution (e.g. by industries) on animal and human health in Iran, and what can we do to reduce these impacts?					63	Epidemiology, Prevention, Intervention, etc	8	What are the most effective and cost-effective population-level interventions for preventing the uptake of tobacco smoking and helping smokers quit?	2.38636	2.59524	2.40476	2.09524	2.14634	11.6279	77.5196
		113	What is the impact of Cohort Effect (i.e. variation in health status arising from different causal factors to which each birth cohort in a population is exposed as environment and society change) on health expenditure?					64	Climate, Environment and Disasters	49	How prepared are each level of Iran's health system in dealing with disasters (natural and unnatural)? How can we improve our disaster preparedness?	2.3913	2.56522	2.35556	2.21739	2.08696	11.6164	77.4428
		46	How would climate change affect the quality of surface and groundwater in Iran? What health impacts would it have on population health?					65	Governance, Policy and Reform	79	What roles should private sector, NGOs and philanthropists play towards achieving the targets set out by the General Health Policies?	2.53333	2.51163	2.40476	2.02326	2.11628	11.5893	77.2617
		104	How does Iran compare to high-income countries in terms of health system efficiency and cost-effectiveness of health services and products?					66	Epidemiology, Prevention, Intervention, etc	23	What is the state of sexual and reproductive health in Iran? What are the barriers for improving sexual and reproductive health in Iran, and how do we overcome them?	2.53488	2.69767	2.16667	2.06977	2.11905	11.588	77.2536
		51	How do we improve collaboration at a national, regional, and global level to better educate the public and policymakers of the health impacts of climate change, and put in place more effective strategies to improve our climate change preparedness (including health systems preparedness) in Iran and beyond?					67	Climate, Environment and Disasters	46	How would climate change affect the quality of surface and groundwater in Iran? What health impacts would it have on population health?	2.28889	2.56818	2.44186	2.09091	2.18605	11.5759	77.1726
		59	How does the overuse of agricultural poisons affect human health in northern Iran?					68	Epidemiology, Prevention, Intervention, etc	13	What protective and supportive measures are currently in place to meet the needs of Iran's elderly citizens and ensure their safety (e.g. priority seating on public transports, and pro-elderly training in the police force)? How can these measures be improved and better implemented?	2.62222	2.55814	1.95349	1.97674	2.44186	11.5525	77.0164
		61	What are the causes of deaths during Iran's earthquakes (e.g. injuries, insufficient access to clean water)? How do we better predict the health impacts of earthquakes?					69	Climate, Environment and Disasters	61	What are the causes of deaths during Iran's earthquakes (e.g. injuries, insufficient access to clean water)? How do we better predict the health impacts of earthquakes?	2.48889	2.5814	2.32558	2.02326	2.125	11.5441	76.9608
		18	How can we optimise the role of primary health care to improve prevention and treatment of mental health problems in Iran?					70	Diet and Nutrition	64	How do we empower Iranians (especially children, adolescents, and youths) to start eating healthy early in life?	2.26667	2.62222	2.31111	2.06667	2.27273	11.5394	76.9293
		106	How good are health services in Iran in terms of service efficiency, cost-effectiveness, accessibility, affordability, professional ethics, use of evidence-based practice, quality of care, and patient-oriented care?					71	Climate, Environment and Disasters	45	What are the health impacts of natural and man-made disaster and how do social factors (e.g. level of education of the affected population, number of registered NGOs and cultural and sport centres in the affected region) affect the consequences? What roles should Minisry of Health and Medical Education play in (i) building population resilience before the occurrence of disasters; and (ii) reducin…	2.47826	2.51111	2.28889	2	2.25	11.5283	76.8551
		76	How extensive is the medicalisation of governance of Iran's health sector, and what are its consequences?					72	Medical Education, Science	118	What is the extent of brain drain amongst graduates of Iranian medical sciences over the past 10 years? How can we reduce it?	2.54545	2.16279	2.48837	2.2093	2.07317	11.4791	76.5273
		27	What are the most effective interventions for reducing HIV/STDs incidence amongst vulnerable groups (e.g. sex workers, intravenous drug users, homeless people, and immigrants)? What are the best models of service provision for these groups?					73	Climate, Environment and Disasters	59	How does the overuse of agricultural poisons affect human health in northern Iran?	2.39535	2.68182	2.31818	2.02381	2.04762	11.4668	76.4452
		14	What is the current mental health status of Iran? What are some of the common biological, socioeconomic, and environmental risk factors of mental disorders in Iran overall, and in particular, in children? How can we change them?					74	Health System and Financing	104	How does Iran compare to high-income countries in terms of health system efficiency and cost-effectiveness of health services and products?	2.51064	2.33333	2.43182	2.04444	2.13636	11.4566	76.3773
		68	How safe and nutritious is our food across different parts of the country?					75	Governance, Policy and Reform	76	How extensive is the medicalisation of governance of Iran's health sector, and what are its consequences?	2.29268	2.53846	2.4359	2	2.15385	11.4209	76.1393
		47	How would the decline in agricultural produce from climate change affect the level of malnutrition in Iran?					76	Climate, Environment and Disasters	47	How would the decline in agricultural produce from climate change affect the level of malnutrition in Iran?	2.31818	2.46512	2.4186	2.04545	2.16667	11.414	76.0935
		23	What is the state of sexual and reproductive health in Iran? What are the barriers for improving sexual and reproductive health in Iran, and how do we overcome them?					77	Epidemiology, Prevention, Intervention, etc	42	Which clinical guidelines should we prioritise in developing and/or adapting in the Iranian context?	2.42857	2.5122	2.275	2.07317	2.1	11.3889	75.9262
		124	Which Traditional Iranian Medicines (herbs or formulas) have the potential to be developed into new pharmaceutical products for mass production?					78	Climate, Environment and Disasters	51	How do we improve collaboration at a national, regional, and global level to better educate the public and policymakers of the health impacts of climate change, and put in place more effective strategies to improve our climate change preparedness (including health systems preparedness) in Iran and beyond?	2.34783	2.48837	2.36364	2.18605	2	11.3859	75.9059
		64	How do we empower Iranians (especially children, adolescents, and youths) to start eating healthy early in life?					79	Epidemiology, Prevention, Intervention, etc	36	What medical and pharmaceutical products (e.g. drugs, vaccines, and medical equipments) will be most profitable in the national and international markets in 10 year’s time? What role(s) should Iran play in their development and production?	2.53659	2.15	2.80488	2.09756	1.79487	11.3839	75.8926
		109	Within the health sector, which services, organisations, equipment and devices will become obsolete in ten year’s time?					80	Medical Education, Science	116	What are the structural barriers for Iran in becoming a pioneer of health innovation (including drug discovery and development)? How do we establish an appropriate scientific governance and innovation system in health in Iran?	2.36364	2.26829	2.48718	2.39024	1.83784	11.3472	75.6479
		42	Which clinical guidelines should we prioritise in developing and/or adapting in the Iranian context?					81	Climate, Environment and Disasters	58	What are the health impacts of satellite jamming on people living in different parts of Tehran?	2.3913	2.64444	2.11905	2.04651	2.13953	11.3408	75.6056
		56	How does the petroleum industry affect the health of Iranians (especially, children in urban slums, and people who live close to the oil fields and production facilities)?					82	Governance, Policy and Reform	75	What is the best way to strengthen health research cooperation between academia and industry?	2.23404	2.34884	2.52273	2.44444	1.7907	11.3407	75.605
		63	What are the barriers for adding quality and health labels to food products in Iran, and adjusting prices to reflect food quality?					83	Governance, Policy and Reform	78	What might be the best way to improve accountability and coordination between different government sectors (e.g. Health, Infrastructure, Environment, Social Welfare, and Urban Planning) and the private sector for the betterment of national health (e.g. by improving corporate social responsibility or investing into urban design measures such as parks to support or improve wellbeing)?	2.16667	2.54762	2.2439	2.11628	2.2381	11.3126	75.4171
		45	What are the health impacts of natural and man-made disaster and how do social factors (e.g. level of education of the affected population, number of registered NGOs and cultural and sport centres in the affected region) affect the consequences? What roles should Minisry of Health and Medical Education play in (i) building population resilience before the occurrence of disasters; and (ii) reducin…					84	Diet and Nutrition	63	What are the barriers for adding quality and health labels to food products in Iran, and adjusting prices to reflect food quality?	2.4878	2.46154	2.31579	1.97368	2.05263	11.2914	75.2763
		105	How do we develop a resilient economy that increases employment and efficiency of health system and prevents excessive import of pharmaceuticals and medical products?					85	Health System and Financing	113	What is the impact of Cohort Effect (i.e. variation in health status arising from different causal factors to which each birth cohort in a population is exposed as environment and society change) on health expenditure?	2.4186	2.28571	2.5122	2.09756	1.975	11.2891	75.2605
		34	What role should pharmacogenetics (personalised medicine) play in medical intervention in Iran, and how should it be integrated into Iran's medical system (e.g. national drug list and guidelines)?					86	Epidemiology, Prevention, Intervention, etc	17	What early interventions are currently available for psychiatric disorders in Iran? How effective are they?	2.20455	2.58537	2.21951	2.02439	2.25	11.2838	75.2254
		77	How do economic and political challenges at the regional and global level affect the implementation of national health plans in Iran? How do we design future health plans in a way that is more resilient to such challenges?					87	Epidemiology, Prevention, Intervention, etc	16	What are the strengths and limitations of Iran’s existing national mental health measures? What are the most effective ways for improving mental health in Iran? How do we promote appropriate use of mental health services?	2.5	2.5	2.09524	2.07143	2.09524	11.2619	75.0794
		92	How can an intersectional approach improve access to healthy living environment and health services for vulnerable groups in Iran (e.g. women, children, and elderly)?					88	Epidemiology, Prevention, Intervention, etc	26	What is the level of sexual and reproductive health knowledge amongst Iranian adolescents and youths? What are their sources of information? What health risks (e.g. risk of STDs) does the current level of knowledge pose?	2.45652	2.59091	2.04651	2.06818	2.09524	11.2574	75.0491
		66	How do we design healthy and ethical diets for Iranians that take into consideration environmental sustainability, culture, affordability and taste?					89	Governance, Policy and Reform	70	How much has the Ministry of Health and Medical Education invested in health research over the last 20 years? What health impacts has this achieved?	2.54348	2.28889	2.25	2	2.16279	11.2452	74.9677
		53	What are the estimated cost of natural disasters (e.g. earthquake and flood) and unnatural disasters (e.g. acts of terrorism) in Iran?					90	Governance, Policy and Reform	81	What should be the role of private sector in the production of medical technologies (including vaccine production)? How can this be achieved?	2.34884	2.19512	2.56098	2.30769	1.825	11.2376	74.9175
		70	How much has the Ministry of Health and Medical Education invested in health research over the last 20 years? What health impacts has this achieved?					91	Epidemiology, Prevention, Intervention, etc	11	What are the health-related rights of the elderly population under Iranian law? What are the most effective ways of empowering Iran's elderly population, especially women (given their longer life expectancy and proneness of living alone in their old age)?	2.37209	2.40476	2.17073	1.88095	2.40476	11.2333	74.8887
		41	What role should the Ministry of Health and Medical Education play in social harm reduction (e.g. substance use, unemployment, divorce)?					92	Epidemiology, Prevention, Intervention, etc	41	What role should the Ministry of Health and Medical Education play in social harm reduction (e.g. substance use, unemployment, divorce)?	2.31818	2.53659	2.19512	2.07317	2.09756	11.2206	74.8041
		58	What are the health impacts of satellite jamming on people living in different parts of Tehran?					93	Epidemiology, Prevention, Intervention, etc	19	How do we develop a comprehensive and sustainable community empowerment programme that helps improve spiritual and mental wellbeing of and relations amongst community members?	2.09302	2.59524	2.14286	2.14286	2.21951	11.1935	74.6233
		78	What might be the best way to improve accountability and coordination between different government sectors (e.g. Health, Infrastructure, Environment, Social Welfare, and Urban Planning) and the private sector for the betterment of national health (e.g. by improving corporate social responsibility or investing into urban design measures such as parks to support or improve wellbeing)?					94	Diet and Nutrition	66	How do we design healthy and ethical diets for Iranians that take into consideration environmental sustainability, culture, affordability and taste?	2.2	2.51163	2.33333	2	2.14634	11.1913	74.6087
		16	What are the strengths and limitations of Iran’s existing national mental health measures? What are the most effective ways for improving mental health in Iran? How do we promote appropriate use of mental health services?					95	Epidemiology, Prevention, Intervention, etc	39	How do we improve the foundation of family as a mean to improve population health in Iran?	2.36585	2.4878	2.1	2.07692	2.13158	11.1622	74.4144
		17	What early interventions are currently available for psychiatric disorders in Iran? How effective are they?					96	Governance, Policy and Reform	89	What is the overall status of patient-provider relationship in Iran's private and public health service sectors? What can we do to improve it?	2.51111	2.38636	1.97674	1.95349	2.27273	11.1004	74.0029
		33	What is the state of polypharmacy (use of 4 or more medication) amongst Iran's elderly?					97	Epidemiology, Prevention, Intervention, etc	31	How do we develop better dementia screening and diagnostic tools to improve early detection and differential diagnosis of dementia in Iran across patients of all education, language, cultural and occupational backgrounds?	2.34884	2.38095	2.09524	2.04878	2.16667	11.0405	73.6032
		26	What is the level of sexual and reproductive health knowledge amongst Iranian adolescents and youths? What are their sources of information? What health risks (e.g. risk of STDs) does the current level of knowledge pose?					98	Governance, Policy and Reform	77	How do economic and political challenges at the regional and global level affect the implementation of national health plans in Iran? How do we design future health plans in a way that is more resilient to such challenges?	2.06977	2.54762	2.41463	2.02439	1.97561	11.032	73.5468
		85	What are some of Iran's less successful reforms (e.g. transforming government hospitals into autonomous units)? What are the underlying reasons for their failures, and how should we go about addressing them?					99	Governance, Policy and Reform	127	What should be the health-related rights and responsibilities of Iranians, and how should they be implemented?	2.2381	2.40909	2.11364	2.06977	2.19048	11.0211	73.4738
		39	How do we improve the foundation of family as a mean to improve population health in Iran?					100	Epidemiology, Prevention, Intervention, etc	25	What is the level of sexual knowledge, and attitudes towards sex and sexual partners amongst Iranian couples? To what extent does inadequate formal sex education lead to sexual dissatisfaction, unprotected sex, unwanted pregnancy, and violence?	2.38298	2.57778	1.95455	2.04444	2.04651	11.0063	73.3751
		19	How do we develop a comprehensive and sustainable community empowerment programme that helps improve spiritual and mental wellbeing of and relations amongst community members?					101	Health System and Financing	109	Within the health sector, which services, organisations, equipment and devices will become obsolete in ten year’s time?	2.21429	2.15	2.55	2.10256	1.97222	10.9891	73.2605
		13	What protective and supportive measures are currently in place to meet the needs of Iran's elderly citizens and ensure their safety (e.g. priority seating on public transports, and pro-elderly training in the police force)? How can these measures be improved and better implemented?					102	Health System and Financing	105	How do we develop a resilient economy that increases employment and efficiency of health system and prevents excessive import of pharmaceuticals and medical products?	2.09091	2.19048	2.5814	2.04762	2.05	10.9604	73.0693
		21	What is the burden of dementia in Iran at a national and subnational level? How are dementia incidence and prevalence affected by factors such as gender, education, and rural versus urban residency? What are the risk factors of dementia that are unique to Iran?					103	Traditional Iranian Medicine	124	Which Traditional Iranian Medicines (herbs or formulas) have the potential to be developed into new pharmaceutical products for mass production?	2.5	2.10526	2.375	2.25641	1.69444	10.9311	72.8741
		11	What are the health-related rights of the elderly population under Iranian law? What are the most effective ways of empowering Iran's elderly population, especially women (given their longer life expectancy and proneness of living alone in their old age)?					104	Medical Education, Science	117	Given the current capacity and resources in different parts of Iran, what should medical universities in each region (province) change in terms of research scope and strategy to make Iran a pioneer of medical science?	2.22222	2.09302	2.11628	2.31111	2.18605	10.9287	72.8579
		31	How do we develop better dementia screening and diagnostic tools to improve early detection and differential diagnosis of dementia in Iran across patients of all education, language, cultural and occupational backgrounds?					105	Epidemiology, Prevention, Intervention, etc	21	What is the burden of dementia in Iran at a national and subnational level? How are dementia incidence and prevalence affected by factors such as gender, education, and rural versus urban residency? What are the risk factors of dementia that are unique to Iran?	2.5	2.53488	2.09302	1.83721	1.95349	10.9186	72.7907
		127	What should be the health-related rights and responsibilities of Iranians, and how should they be implemented?					106	Governance, Policy and Reform	85	What are some of Iran's less successful reforms (e.g. transforming government hospitals into autonomous units)? What are the underlying reasons for their failures, and how should we go about addressing them?	2.42222	2.23256	2.2381	2	2.02326	10.9161	72.7742
		60	What health threats do regional instability and subsequent refugee crisis pose on the Iranian population? What can we do to prevent them?					107	Epidemiology, Prevention, Intervention, etc	34	What role should pharmacogenetics (personalised medicine) play in medical intervention in Iran, and how should it be integrated into Iran's medical system (e.g. national drug list and guidelines)?	2.28571	2.45	2.34146	2.07317	1.73684	10.8872	72.5813
		25	What is the level of sexual knowledge, and attitudes towards sex and sexual partners amongst Iranian couples? To what extent does inadequate formal sex education lead to sexual dissatisfaction, unprotected sex, unwanted pregnancy, and violence?					108	Epidemiology, Prevention, Intervention, etc	33	What is the state of polypharmacy (use of 4 or more medication) amongst Iran's elderly?	2.7	2.41026	2.2	1.71795	1.84211	10.8703	72.4687
		117	Given the current capacity and resources in different parts of Iran, what should medical universities in each region (province) change in terms of research scope and strategy to make Iran a pioneer of medical science?					109	Epidemiology, Prevention, Intervention, etc	12	What knowledge and attitude are held towards the elderly by Iran's healthcare providers, policymakers, and the public?	2.62222	2.32558	1.83333	1.875	2.19512	10.8513	72.3417
		52	How well does Iran's climate change policy align with the SDGs? To what extent can the policy serve as an instrument for achieving some of the health-related SDG targets?					110	Climate, Environment and Disasters	53	What are the estimated cost of natural disasters (e.g. earthquake and flood) and unnatural disasters (e.g. acts of terrorism) in Iran?	2.35556	2.18182	2.46667	1.88372	1.95238	10.8401	72.2676
[truncated: 18 more rows]
